# Supplementary material for: Retrospective analysis of 426 donors of a convalescent collective after mild COVID-19
Source: PLoS One. 2021 Feb 23;16(2):e0247665. doi: 10.1371/journal.pone.0247665 (PMC7901786; doi:10.1371/journal.pone.0247665)
Supplement: S1 Table — (XLSX) [file pone.0247665.s005.xlsx]

## Sheet: S1_Table
No.	Anti-SARS-CoV-2 IgG [ratio]	Anti-SARS-CoV-2 IgA [ratio]	Blood group	Subgroup for neutralization antibody testing (1=ratio >1.1-≤2, 2=ratio >2-≤4, 3=ratio >4-10)	Neutralization Antibodies [% inhibition]	Days between the persons were symptome free and the presentation in our clinic	Days between the begin of symptoms and the presentation in our clinic	Age [years]	gender	throat swab [0=neg., 1=pos.]	Anti-SARS-CoV-2 antibody detection in another clinic [0= no, 1=yes]	Duration of COVID-19	Fever [°C]	Duration of Fever [days]	Duration of cough [days]	Duration of headache [days]	Duration of sickness [days]	Duration of olfactory & gustatory dysfunction [days]	Duration of aching limbs [days]	Duration of shivering [days]	Duration of sore throat [days]	Duration of shortness of breath [days]	Duration of fatigue [days]	Duration of diarrhoea [days]	Duration of rhinitis [days]	Leukocytes [G/L]	Erythrocytes [T/L]	Haemoglobin [g/dL]	Haematocrit [%]	MCV [fL]	MCH [pg]	MCHC [g/dL]	Thrombocytes [G/L]	Granulocytes [G/L]	Lymphocytes [G/L]	Monocytes [G/L]	Eosinophiles [G/L]	Basophiles [G/L]	PTT [s]	Quick [%]	INR	PT [s]	Fibrinogen [mg/dL]	Antithrombin [%]	D-Dimer [mg/L]	von Willebrand factor activity [%]	von Willebrand factor antigen [%]	total protein [g/dL]	IgG [mg/dL]
1001	3.31	> 8	0	2	81	9	25	26	female	1	0	16	NA	NA	4	3	NA	3	3	NA	4	NA	5	NA	8	7	4	12.9	38.6	96.5	32.3	33.1	203	3.9	2.6	0.4	0.04	0.02	24	100	1	11	221.8	76.8	0	58.7	52.5	6.8	963
1002	0.93	6.13	A			7	22	28	male	0	0	15	NA	NA	5	2	NA	NA	NA	NA	7	NA	NA	NA	2	7.1	5.08	15	45.3	89.2	29.5	33.1	290	4.3	1.9	0.4	0.31	0.02	NA	100	1	11	246.5	99.1	0.35	152	140.9	7.3	892
1003	1.16	NA	A	1	29	21	34	52	male	1	0	13	NA	2	14	3	NA	NA	2	1	NA	NA	NA	NA	NA	7.5	4.76	14	40.9	86	29.4	34.2	217	4.6	1.9	0.5	0.21	0.08	23	100	1	11	186.2	75.5	0	127.9	141	6.9	1140
1004	negative	NA	A			25	27	50	male	1	0	2	37.7	0.5	0.5	NA	NA	ja	NA	NA	NA	NA	0.5	0.5	3	12.9	4.53	14.1	42.5	93.7	31.1	33.2	200	7.9	3.4	0.8	0.34	0.08	21	100	1	10	344.7	86.5	0.23	146.7	121.2	7.3	1160
1005	negative	NA	B			17	20	53	male	1	0	3	NA	NA	NA	NA	NA	3	NA	NA	NA	NA	3	NA	NA	5.7	4.8	15.4	45.7	95.1	32.1	33.7	297	3.1	1.9	0.3	0.08	0.04	23	100	1	11	294.9	69.3	0.36	90.2	85.8	7.4	938
1006	1.4	NA	0	1	40	24	29	48	male	1	0	5	38.5	1	2	NA	NA	NA	NA	NA	NA	NA	NA	NA	2	7.5	4.83	14.6	46.9	90.8	30.2	33.3	196	3.4	2.9	0.6	0.4	0.05	27	100	1	10	239.8	90.1	0	71.8	53.6	7.5	1200
1007	negative	NA	A			11	26	54	female	1	0	15	38.5	2	ja	3	ja	10	3	1	NA	NA	7	NA	7	6.4	3.62	11.1	33	91.2	30.7	33.6	229	3.5	2	0.5	0.1	0.02	24	100	1	11	221.8	87.7	0	133.1	112.7	7.1	1030
1008	3.73	NA	0			15	25	64	male	1	0	10	NA	NA	5	8	NA	NA	5	3	NA	NA	8	NA	5	8.4	4.77	14.4	42.8	89.8	30.2	33.6	352	4.3	2.8	0.7	0.21	0.06	24	100	1	11	279.5	85.1	0.69	146.7	130.8	7.3	1070
1009	negative	NA	0			12	28	35	female	1	0	16	38.3	3	1	NA	NA	18	NA	NA	7	NA	16	NA	14	8.5	4.23	13.1	39.6	93.6	31	33.1	260	4.8	2.8	0.6	0.1	0.05	24	97	1	11	246.5	99.4	0	72.3	70	7.3	1190
1010	2.24	NA	AB			20	29	49	female	1	0	9	NA	NA	NA	0.5	NA	NA	NA	NA	0.5	NA	NA	NA	3	8	4.25	13.1	38.3	90.2	30.8	34.2	219	3.8	3.3	0.4	0.14	0.07	19	100	1	10	306	90	0.85	153.8	191.1	7.2	1280
1011	1.7	NA	0	1	80	20	28	49	male	1	0	8	37.8	1	4	NA	NA	2	NA	NA	2	NA	1	NA	NA	7.8	4.82	14.8	44.9	93.1	30.7	33	218	3.6	3	0.5	0.3	0.08	23	99	1	11	192.4	92.7	0.31	77.3	86.2	7.3	1250
1012	negative	NA	A			NA	NA	18	female	0	0	0	NA	NA	NA	NA	NA	NA	NA	NA	NA	NA	NA	NA	NA	9.3	4.46	13.4	40.5	90.8	30	33.1	181	5.9	2.5	0.5	0.1	0.11	22	82	1.1	12	216.3	97.6	0.23	112.2	139.9	7.7	1190
1013	3.19	NA	0			13	28	25	female	1	0	15	39	7	28	7	NA	28	7	NA	NA	NA	21	NA	NA	7.2	4.77	14.1	42.8	89.7	29.6	33	360	3.3	3	0.4	0.19	0.07	27	99	1	11	178.5	90.7	0	72.3	68.9	7.6	951
1014	3.01	7.72	0	2	64	26	29	45	female	1	0	3	NA	1	NA	3	2	12	1	2	NA	NA	NA	1	3	8.9	4.54	13.5	41.4	91.2	29.7	32.6	257	5.1	2.9	0.4	0.19	0.03	23	100	1	11	265	102	0.3	92	81	7.9	1310
1015	3.93	4.3	0	2	81	22	28	46	female	1	0	6	NA	NA	4	NA	NA	NA	NA	NA	NA	NA	NA	NA	4	6.1	4.19	12.4	36.9	88.1	29.6	33.6	281	3.6	1.7	0.4	0.15	0.05	23	100	1	11	422	91	0.3	89	89	7.5	1300
1016	1.69	3.48	A	1	52	24	30	46	female	1	0	6	38.6	4	5	5	NA	3	NA	5	NA	NA	8	NA	NA	6.5	3.92	12.3	36.4	92.8	31.4	33.8	231	3.6	2.1	0.4	0.17	0.01	23	100	1	10	368	96	2	68	68	6.9	942
1017	negative	NA	A			15	28	51	male	0	0	13	NA	NA	NA	10	NA	3	NA	NA	NA	NA	4	2	NA	8.1	4.78	14.6	44.2	92.5	30.5	33	242	5.4	1.9	0.6	0.05	0.03	22	100	1	11	211	89	0	136	151	6.9	1090
1018	negative	NA	0			13	27	49	female	1	0	14	NA	NA	NA	NA	NA	3	NA	NA	NA	NA	7	4	NA	6.9	4.24	13	39.3	92.6	30.7	33.1	214	3.6	2.2	0.6	0.16	0.11	24	100	1	11	230	89	0	97	115	7.3	1280
1019	2.42	NA	A	2	46	24	37	41	female	1	0	13	NA	NA	NA	4	NA	6	NA	NA	NA	3	4	NA	NA	9.2	5.19	14	43.7	84.2	27	32	253	5.9	2.5	0.4	0.12	0.07	22	89	1.1	11	234	85	0.3	132	137	7.1	1010
1020	negative	NA	0			59	69	48	female	0	0	14	NA	NA	5	NA	3	2	4	1	NA	NA	3	NA	7	6.9	4.61	12.5	39.7	86.1	27.8	32.2	233	3.7	2.2	0.5	0.17	0.05	24	100	1	11	219	86	0	148	143	7.6	1100
1021	2.49	NA	0			62	69	52	male	0	0	14	ja	6	14	3	NA	12	5	2	NA	NA	12	NA	10	6.2	4.9	14.7	45.5	91.2	29.5	32.3	175	4	1.3	0.4	0.39	0.06	24	99	1	11	225	84	0.8	125	117	7.7	1420
1022	1.59	NA	A	1	25	18	26	46	male	1	0	8	NA	NA	5	NA	NA	8	NA	NA	NA	NA	3	NA	5	6.6	4.96	15.4	46	92.7	31	33.5	179	4.3	1.4	0.5	0.12	0.04	25	97	1	11	199	88	0	99	95	7.7	1520
1023	7.11	NA	A	3	84	16	33	31	female	1	0	17	39.2	5	18	NA	NA	7	5	2	NA	NA	7	NA	5	5	4.23	13.1	40.2	95.1	31	32.6	338	2.5	1.9	0.3	0.07	0.04	24	100	1	11	257	87	0	89	89	7.9	1480
1024	9.12	NA	A			16	32	38	male	1	0	16	38.4	2	10	2	NA	5	10	NA	NA	4	10	NA	NA	9	4.96	15.8	47.9	96.6	31.9	33	211	7.3	1	0.4	0.1	0.04	18	100	1	10	225	95	0	192	263	7.9	1050
1025	7.35	NA	AB			19	27	61	male	1	0	8	NA	NA	4	NA	NA	8	1	NA	NA	NA	NA	NA	NA	6.8	4.7	14	43.9	93.3	29.8	31.9	219	4.2	1.5	0.5	0.19	0.8	22	100	1	10	402	91	0.3	144	134	7.3	906
1026	3.2	NA	0			22	34	34	male	1	0	12	NA	NA	NA	2	NA	10	2	NA	NA	NA	2	NA	7	8.9	4.39	13.9	41.8	95.2	31.7	33.3	362	6.1	2.1	0.4	0.15	0.02	25	100	1	10	247	105	0.2	88	66	7.6	1030
1027	2.97	NA	A	2	62	29	33	22	male	1	0	4	38	1	NA	NA	NA	21	NA	NA	NA	NA	NA	NA	5	8.4	4.84	14.8	44.9	92.7	30.6	33	247	5.5	2.1	0.4	0.15	0.05	20	100	1	10	227	103	0	141	121	7.9	1100
1028	6.79	NA	A			29	36	34	male	1	0	7	38	ja	ja	ja	NA	NA	NA	NA	NA	ja	ja	NA	NA	6.6	4.75	14.4	43.6	91.8	30.3	33	220	3.2	2.2	0.5	0.35	0.04	24	99	1	11	219	102	0	85	76	7.9	1240
1029	3.81	NA	A			34	35	21	male	1	0	1	NA	NA	2	1	NA	NA	NA	NA	NA	NA	NA	NA	2	7.4	4.75	13.8	42	88.5	29.1	32.8	157	4.4	2.1	0.5	0.19	0.03	23	87	1.1	12	180	91	0	140	144	7.4	1000
1030	4.66	NA	0			16	26	26	female	1	0	10	NA	NA	NA	3	NA	NA	NA	NA	5	NA	NA	NA	5	4.8	4.72	11.4	35.8	75.9	24.2	31.8	168	2.5	1.6	0.4	0.1	0.02	21	97	1	11	216	98	0.3	164	164	7.9	1480
1031	5.27	3.82	A	3	82	16	34	46	female	1	0	18	NA	NA	10	3	NA	3	10	NA	5	NA	10	NA	10	4.8	4.02	11.8	36.4	90.6	29.4	32.4	219	2.7	1.4	0.4	0.16	0.03	20	91	1.1	11	219	96	0.2	154	170	7.4	1200
1032	negative	1.24	A			29	35	19	male	0	0	6	NA	NA	4	5	NA	NA	NA	NA	5	4	NA	NA	NA	5.5	5.62	16.5	49.5	88.1	29.4	33.3	218	3.2	1.4	0.5	0.15	0.03	23	91	1.1	11	219	96	0.2	120	122	7.6	952
1033	negative	1.24	A			29	33	24	female	0	0	4	NA	NA	NA	3	NA	NA	NA	NA	3	4	4	NA	NA	8.6	4.29	13.1	40.3	93.3	30.5	32.5	241	6.1	1.5	0.3	0.43	0.02	24	89	1.1	11	345	104	0.2	153	146	7.7	1150
1034	3.01	1.97	A	2	71	28	41	28	male	1	0	13	NA	4	8	NA	2	10	5	4	8	NA	7	NA	1	5.3	4.59	13.9	42.7	93.1	30.3	32.5	205	3.3	1.4	0.3	0.08	0.03	25	91	1.1	11	177	99	0.2	89	80	7.7	1160
1035	5.22	2.68	A	3	76	26	39	32	male	1	0	13	39.2	3	7	8	NA	7	6	3	5	NA	10	NA	11	10.1	4.65	13.4	41.6	89.4	28.8	32.2	221	6.6	2.5	0.4	0.3	0.07	21	89	1.1	11	225	90	0.2	178	210	7.3	1050
1036	3.08	6.09	0			27	37	43	female	1	0	10	NA	NA	7	NA	NA	14	5	NA	10	NA	3	NA	10	6.5	5.65	16.3	49.1	86.9	28.8	33.2	210	3.8	2	0.4	0.11	0.05	27	84	1.1	12	234	75	0.2	82	62	8.5	1700
1037	negative	negative	A			31	39	30	male	1	0	8	39.1	3	7	NA	NA	NA	7	5	7	NA	14	NA	NA	7.9	4.86	14.5	43.7	89.9	29.8	33.2	253	5.8	1.3	0.5	0.07	0.03	22	99	1	11	240	97	0.2	147	leer	7.4	920
1038	negative	negative	A			26	29	31	male	0	0	0	NA	NA	NA	3	NA	NA	NA	NA	NA	NA	3	NA	NA	7	5	14	43.6	87.2	28	32.1	249	4	2.3	0.4	0.07	0.04	27	76	1.1	12	168	98	0.2	124	leer	7.8	1340
1039	3.01	1.97	A	2	71	27	40	31	male	1	0	13	39.6	4	14	5	NA	4	6	3	14	NA	4	NA	10	5.9	4.65	13.4	41.3	88.9	28.8	32.4	229	3	2.2	0.3	0.17	0.07	25	89	1.1	11	234	82	0	127	150	7.5	994
1040	2.31	1.41	AB	2	43	36	40	32	male	1	0	4	38.3	3	4	NA	NA	1	4	NA	NA	NA	4	NA	NA	4.7	4.31	12.8	39.4	91.4	29.7	32.5	179	3.1	1.2	0.2	0.1	0.03	26	100	1	11	199	98	0	120	103	7.9	1250
1041	negative	negative	0			26	36	49	male	1	0	10	38.5	4	4	4	NA	8	4	4	4	NA	10	NA	NA	6.4	4.8	14.9	44.5	92.8	31	33.5	314	3.6	1.9	0.5	0.05	0.04	26	99	1	11	306	107	0	74	69	8.2	1340
1042	negative	positiv	NA			NA	NA	31	male	1	0	0	NA	NA	NA	NA	NA	NA	NA	NA	NA	NA	NA	NA	NA	NA	NA	NA	NA	NA	NA	NA	NA	NA	NA	NA	NA	NA	NA	NA	NA	NA	NA	NA	NA	NA	NA	NA	NA
1043	8.38	6.39	B	3	90	27	32	49	male	1	0	5	38	5	5	NA	NA	10	NA	5	NA	35	5	NA	NA	5.2	4.79	13.7	41.9	87.5	28.6	32.7	161	2.9	1.4	0.4	0.39	0.04	23	100	1	11	250	88	0.4	166	171	7.5	1200
1044	2.44	2.45	A			NA	NA	32	male	1	0	0	NA	NA	3	3	3	3	3	3	3	3	3	3	3	5.3	4.43	13.8	40	90.2	31.2	34.5	148	2.2	2.4	0.4	0.21	0.01	25	100	1	11	230	92	0	112	130	7.1	1160
1045	4.34	>7	A			27	34	52	male	1	0	7	39	3	7	7	NA	NA	7	3	5	NA	7	NA	NA	5.8	4.95	14.7	44.2	89.2	29.7	33.3	168	3.5	1.4	0.7	0.13	0.03	25	74	1.1	12	247	92	0.2	130	135	7	937
1046	6.48	7.19	A	3	86	22	31	48	female	1	0	9	NA	NA	NA	1	NA	NA	NA	NA	NA	NA	NA	NA	NA	8.1	4.42	13.1	40.3	91.1	29.3	32.5	209	5.3	1.7	0.6	0.31	0.03	22	100	1	10	279	99	0.2	151	172	8	1120
1047	6.65	>7	B			19	32	33	male	1	0	13	39.5	11	NA	2	5	7	3	NA	NA	NA	14	7	NA	5.1	4.81	14.6	42.8	88.9	30.4	34.1	148	3.3	1.2	0.4	0.08	0.02	24	76	1.1	12	204	84	0.3	128	138	7.5	1250
1048	7.74	6.98	0			22	34	54	male	1	0	12	39.4	6	7	4	NA	NA	NA	3	NA	NA	7	1	10	6.4	4.76	14.1	42.3	88.8	29.6	33.4	300	3.8	1.9	0.3	0.13	0.03	25	100	1	11	324	100	0.2	91	78	7.6	964
1049	3.03	>7	A			26	29	26	male	1	0	3	NA	NA	NA	NA	NA	3	NA	NA	NA	NA	NA	NA	NA	6.6	4.74	14.9	43.8	92.4	31.4	34	194	3.9	1.5	0.7	0.35	0.01	24	100	1	11	190	101	0.2	87	90	6.9	986
1050	2.89	2.37	A			21	21	56	male	1	0	0	NA	NA	NA	NA	NA	10	NA	NA	NA	NA	NA	NA	5	6.3	4.04	12.8	37.8	93.5	31.7	33.9	362	4.2	1.5	0.4	0.12	0.03	25	100	1	11	270	89	0.3	99	105	7.4	1040
1051	8.75	>7	0	3	94	14	28	53	male	0	0	14	39.5	8	9	6	NA	11	10	NA	NA	NA	NA	NA	NA	7.1	4.63	13.7	41.3	89.2	29.6	33.2	124	3.4	2.7	0.5	0.31	0.03	25	100	1	11	279	93	0.7	109	117	6.8	934
1052	1.64	0.81	0	1	33	22	36	52	female	1	0	14	NA	NA	10	1	NA	10	NA	NA	NA	NA	NA	NA	NA	6.6	4.28	10	31.5	73.6	23.4	31.7	292	4.3	1.6	0.5	0.09	0.04	22	100	1	10	243	98	0.4	127	119	7.7	1140
1053	6.04	3.47	A			22	36	28	male	1	0	14	NA	NA	9	NA	NA	NA	NA	NA	NA	NA	9	NA	NA	7.1	5.28	15.7	45.7	86.6	29.7	34.3	205	4.1	2.4	0.4	0.12	0.03	24	97	1	11	211	94	0.2	97	92	8	839
1054	3.75	3.02	A			19	39	19	male	1	0	20	38	2	8	14	NA	10	NA	NA	NA	NA	2	NA	14	6.6	4.57	13.5	39.3	86	29.5	34.3	201	3.9	2.1	0.3	0.13	0.04	25	100	1	11	234	90	0	90	87	7.5	902
1055	3.49	5.37	A			27	37	51	male	1	0	10	38	2	6	NA	NA	NA	5	NA	NA	NA	6	NA	NA	NA	NA	NA	NA	NA	NA	NA	NA	NA	NA	NA	NA	NA	NA	NA	NA	NA	NA	NA	NA	NA	NA	NA	NA
1056	negative	negative	A			NA	NA	19	male	0	0	14	NA	NA	NA	NA	NA	NA	NA	NA	NA	NA	NA	NA	14	10	5.03	15.4	45.8	91.1	30.6	33.6	244	6.7	2.4	0.6	0.09	0.08	24	87	1.1	12	188	87	0.3	116	124	7.6	1360
1057	8.98	4.93	A			22	41	53	male	1	0	19	40	10	10	8	8	2	14	10	NA	8	17	2	NA	5.7	4	12.4	37.8	94.6	31	32.8	175	3.3	1.7	0.4	0.09	0.06	21	100	1	11	230	93	0.3	145	160	NA	NA
1058	negative	negative	0			NA	39	42	female	0	0	0	NA	NA	NA	NA	NA	NA	NA	NA	NA	NA	NA	NA	NA	NA	NA	NA	NA	NA	NA	NA	NA	NA	NA	NA	NA	NA	NA	NA	NA	NA	NA	NA	NA	NA	NA	NA	NA
1059	2.77	negative	A	2	67	27	35	47	female	1	0	8	NA	NA	NA	4	3	4	5	NA	NA	NA	10	NA	NA	4.4	3.58	11.1	33.3	92.9	31	33.4	171	1.8	1.8	0.3	0.34	0.05	22	100	1	11	270	87	0.2	131	161	NA	NA
1060	3.92	2.71	0			28	40	66	female	1	0	12	40	5	5	2	NA	NA	3	5	10	NA	14	NA	NA	7.6	3.98	12.5	37.4	93.3	31.4	33.4	215	4.7	1.9	0.5	0.13	0.06	24	100	1	10	265	82	0.3	146	155	NA	NA
1061	3.76	3.13	A			26	39	26	male	1	0	13	38.2	4	NA	NA	NA	NA	3	NA	NA	NA	5	NA	7	7.6	4.99	15.2	45.8	91.7	30.5	33.2	195	4.7	1.8	0.4	0.5	0.04	24	62	1.2	13	234	100	0.2	158	174	NA	NA
1062	5.09	3.57	B			37	41	52	female	1	0	4	NA	NA	NA	3	NA	3	3	3	3	NA	3	NA	6	6.3	4.21	13	39.3	93.3	30.9	33.1	231	3.1	2.4	0.4	0.18	0.04	26	100	1	11	222	105	0	83	90	NA	NA
1063	3.48	1	B			25	39	48	female	1	0	14	38	3	16	1	1	16	2	NA	NA	NA	NA	NA	NA	6.5	4.71	14.1	42.1	89.4	29.9	33.5	243	3.7	2.3	0.3	0.06	0.04	21	100	1	10	247	89	0	166	168	NA	892
1064	3.48	3.48	0			27	41	31	male	1	0	14	NA	NA	3	1	NA	8	NA	NA	2	NA	NA	NA	3	6.2	5.31	16.2	48.4	91.2	30.5	33.5	210	3.4	2.1	0.4	0.18	0.03	26	100	1	10	279	104	0	99	87	NA	975
1065	0.97	negative	B			NA	NA	49	female	0	0	0	NA	NA	NA	NA	NA	NA	NA	NA	NA	NA	NA	NA	NA	7.4	4.66	14	42.8	91.9	30	32.7	427	1.6	2.2	0.3	0.14	0.03	26	100	1	11	384	100	0.2	112	106	NA	1140
1066	3.48	3.48	0			28	42	25	female	1	0	14	38	5	10	1	NA	4	10	NA	NA	10	5	NA	NA	6.7	4.83	11.8	37.5	77.7	24.4	31.4	396	4.2	1.8	0.4	0.23	0.04	23	100	1	10	222	91	0.3	108	102	NA	1280
1067	3.48	3.48	0			28	44	54	male	1	0	16	NA	NA	7	3	NA	5	NA	NA	NA	NA	3	NA	NA	6.1	5.31	16.1	48.3	91	30.3	33.3	214	3.6	1.7	0.4	0.16	0.04	24	100	1	11	306	90	0.9	149	161	NA	1120
1068	3.48	negative	A			23	40	39	female	1	0	17	NA	NA	14	NA	NA	7	NA	NA	4	NA	NA	2	14	9.7	4.57	15.3	46.5	102	33.5	32.9	276	7.3	1.5	0.6	0.15	0.04	22	100	1	10	265	100	0.3	128	135	NA	550
1069	0.15	negative	0			75	82	66	female	0	0	7	39.3	5	7	7	NA	NA	NA	5	NA	2	5	NA	NA	5.3	5.29	14.9	45.8	86.6	28.2	32.5	166	2.9	1.9	0.3	0.08	0.02	26	84	1.1	12	384	90	0.4	113	125	NA	1230
1070	3.48	3.48	A			30	37	44	male	1	0	7	37.7	2	4	4	NA	10	4	NA	4	NA	10	1	2	6.5	5.01	14.2	44	87.9	28.3	32.2	336	3.8	1.7	0.5	0.25	0.04	25	100	1	11	312	95	0	123	113	NA	1250
1071	2.55	1.65	B			14	33	40	female	1	0	19	NA	NA	NA	7	NA	7	10	NA	10	NA	NA	NA	21	7.7	4.3	12.5	37	86.1	29.1	33.8	357	4.3	2.3	0.5	0.18	0.02	25	94	1.1	11	275	90	0.2	85	82	NA	1180
1072	>4	1.04	B			25	51	48	male	1	0	26	NA	NA	14	3	NA	14	3	3	NA	NA	9	NA	7	6.2	4.82	14.6	41.3	85.7	30.3	35.3	192	4.1	1.6	0.3	0.16	0.01	24	100	1	11	243	88	0	126	138	NA	816
1073	2.64	0.8	0			34	37	62	male	1	0	3	38.5	2	2	2	NA	NA	NA	1	NA	NA	2	NA	NA	5.8	4.47	14.3	41.8	93.5	32	34.2	270	3.1	1.8	0.5	0.2	0.05	24	100	1	11	284	79	0.3	165	140	NA	116
1074	2.56	negative	A			25	42	45	female	1	0	17	38.9	6	14	7	NA	43	7	2	8	6	14	2	14	5.9	4.47	13.6	40.5	90.6	30.4	33.6	249	3.6	1.7	0.3	0.13	0.03	22	100	1	10	311	95	0.3	109	112	NA	1060
1075	1.53	negative	0			NA	NA	41	female	1	0	0	NA	NA	NA	NA	NA	NA	NA	NA	NA	NA	NA	NA	NA	6.3	4.17	12.1	36.3	87	29	33.4	313	4.2	1.6	0.3	0.15	0.02	24	100	1	11	204	83	0.2	75	60	NA	859
1076	0.08	negative	A			NA	NA	29	female	0	0	0	NA	NA	NA	7	2	NA	NA	NA	3	NA	7	NA	7	8	4.55	13.3	38.5	84.7	29.2	34.5	250	4.5	2.9	0.4	0.08	0.02	22	100	1	11	265	80	0	123	134	7.7	1010
1077	1.91	negative	A			33	35	55	male	1	0	2	NA	NA	1	NA	NA	NA	NA	NA	NA	NA	NA	NA	NA	4.4	5.16	14.8	44	85.3	28.7	33.6	231	2.9	1	0.3	0.07	0.03	25	100	1	10	331	92	0	136	139	7.5	1110
1078	>4	2.07	A			26	38	53	female	1	0	12	NA	NA	11	NA	7	NA	NA	NA	NA	3	12	NA	NA	7.6	4.64	13.9	41.2	88.7	30	33.8	197	4.2	2.4	0.4	0.37	0.08	25	100	0.9	10	247	83	0.2	145	135	6.9	888
1079	3.91	2.54	0			33	38	40	female	1	0	5	NA	NA	5	1	2	4	1	NA	NA	NA	3	NA	NA	9.1	5.03	13.7	43.4	86.2	27.2	31.6	351	5	2.7	0.6	0.26	0.16	24	100	0.9	10	412	102	3.8	115	104	8.2	1180
1080	3.42	negative	0			29	38	45	male	1	0	9	37.8	2	1	NA	NA	NA	3	1	NA	2	3	3	NA	7.8	4.96	14.4	42.1	84.9	29	34.2	228	4.4	2.6	0.5	0.14	0.04	26	100	1	11	254	96	0	66	56	7.5	1050
1081	0.1	negative	A			27	41	53	female	0	0	14	37.6	2	5	NA	NA	NA	NA	NA	NA	NA	NA	NA	NA	5.8	3.96	12.3	36.1	91.2	31.1	34.1	193	3.1	2	0.4	0.11	0.03	25	87	1.1	12	219	90	0	104	100	7.3	1090
1082	3.63	1.1	0			33	40	49	male	1	0	7	37.8	7	6	NA	NA	NA	NA	1	NA	NA	NA	NA	4	5.4	5.18	15	44.3	85.6	29	33.8	212	2.5	2.2	0.3	0.14	0.02	23	84	1.1	12	214	90	0	124	150	8	1370
1083	0.86	1.21	A			34	41	53	male	1	0	7	NA	NA	4	NA	NA	4	NA	NA	NA	NA	NA	NA	4	6	5.03	14	43.9	87.2	27.8	31.9	293	3.6	1.5	0.5	0.15	0.08	23	100	1	11	237	98	0.4	113	110	7.9	1060
1084	0.09	0.44	A			30	44	56	female	0	0	14	38.5	3	3	3	NA	5	3	NA	7	NA	14	NA	3	NA	NA	NA	NA	NA	NA	NA	NA	NA	NA	NA	NA	NA	NA	NA	NA	NA	NA	NA	NA	NA	NA	NA	NA
1085	0.17	0.44	0			40	46	54	male	NA	0	6	38.5	5	6	3	5	5	3	3	5	1	7	3	NA	7.7	5.06	15.4	45.6	90.2	30.4	33.7	330	4.2	2.9	0.3	0.11	0.07	21	100	1	11	318	103	0.3	161	163	7.8	1020
1086	2.58	6.73	0	2	62	28	43	42	female	1	0	15	NA	NA	2	NA	NA	3	NA	NA	2	NA	NA	1	2	5.7	4.85	13.6	42.5	87.6	28	32	261	3.8	1.4	0.3	0.11	0.03	24	100	1	11	312	100	0.2	117	106	8	1520
1087	0.22	0.71	0			37	39	49	female	1	0	2	NA	NA	4	3	NA	NA	NA	NA	NA	NA	NA	1	NA	5.8	4.91	15	44.3	90.3	30.5	33.8	297	3.7	1.6	0.3	0.09	0.04	23	100	1	10	261	109	0	145	127	8.7	1120
1088	0.18	0.64	0			25	31	40	female	0	0	6	NA	NA	5	2	1	NA	NA	NA	NA	NA	NA	NA	NA	6.1	4.57	13.8	42.9	93.9	30.2	32.2	216	3.2	2.2	0.4	0.13	0.02	23	97	1	11	216	92	0	88	85	7.6	1080
1089	4.73	2.83	A			23	33	40	male	1	0	10	39.7	4	6	NA	NA	2	NA	NA	NA	NA	4	1	NA	3.4	5.54	16.5	49.1	88.7	29.8	33.6	122	2.3	0.8	0.3	0.06	0.01	24	100	0.9	10	279	91	0.3	90	94	8.1	1110
1090	0.17	0.35	0			25	34	54	female	0	0	9	38.2	2	21	3	NA	1	5	NA	1	3	10	5	7	4.8	4.43	13	39.9	90	29.3	32.6	248	2.5	1.6	0.4	0.1	0.07	26	84	1.1	12	222	82	0.2	66	64	7.3	1290
1091	1.18	1.19	A	1	29	22	42	35	female	1	0	20	38.6	1	2	5	NA	11	NA	NA	NA	3	3	NA	NA	7.3	4.28	13.3	40.5	94.5	31.1	32.9	206	5.4	1.4	0.4	0.04	0.01	23	91	1.1	11	188	93	0	85	93	7.9	1150
1092	4.91	>8	A	3	89	33	43	23	male	0	0	10	NA	NA	7	5	NA	3	2	NA	NA	1	5	NA	NA	9.1	4.99	14.4	41.3	82.8	28.9	34.9	207	4.7	3.2	0.5	0.49	0.02	25	99	1	11	201	99	0	127	131	8.3	1110
1093	5.16	4.96	0	3	85	30	42	23	male	0	0	12	NA	NA	10	NA	NA	10	3	NA	5	6	6	10	6	7.5	5.05	15.8	44.8	88.8	31.3	35.2	161	4	2.7	0.4	0.19	0.03	25	99	1	11	243	108	0	97	97	8.1	1140
1094	2.22	2.85	A			32	38	28	female	1	0	6	NA	NA	NA	2	NA	3	NA	NA	5	NA	4	NA	2	5.4	3.75	11.7	34.7	92.5	31.2	33.7	291	1.5	3.1	0.4	0.1	0.05	25	97	1	11	177	84	0.9	138	142	7.7	1320
1095	5.18	2.32	0	3	85	29	36	65	female	1	0	7	37.4	1	7	5	NA	7	5	NA	NA	NA	8	NA	NA	8.7	4.43	13	39.5	89.2	29.3	32.9	259	4.8	2.9	0.7	0.17	0.05	25	100	1	11	279	91	0.4	111	96	7.5	1200
1096	3.57	3.13	A			26	40	31	female	1	0	14	NA	NA	NA	2	NA	14	1	NA	NA	2	3	NA	NA	5	3.78	12.1	37.2	98.3	32	32.6	204	2.3	1.9	0.4	0.31	0.02	21	100	1	11	261	80	0.2	173	218	6.8	935
1097	pos	neg	A			25	37	59	female	1	0	12	38.4	3	14	2	5	7	3	NA	NA	NA	5	NA	NA	NA	NA	NA	NA	NA	NA	NA	NA	NA	NA	NA	NA	NA	NA	NA	NA	NA	NA	NA	NA	NA	NA	NA	NA
1098	2.29	4.28	0			38	46	23	male	0	1	8	NA	NA	8	NA	NA	8	NA	NA	NA	NA	8	NA	8	4.7	5.51	16.1	48.3	87.6	29.2	33.4	231	2.8	1.3	0.3	0.16	0.05	24	100	1	10	257	90	0	86	99	7.2	967
1099	3.79	5.42	A			36	40	51	female	1	0	4	38.2	1	4	1	NA	NA	NA	NA	NA	NA	NA	NA	NA	5.5	4	12.6	38.6	96.6	31.5	32.6	235	3.3	1.7	0.3	0.03	0.02	25	100	1	11	324	102	0.3	166	226	7.6	1270
1100	5.03	3.32	A			7	43	43	female	1	0	36	38.5	3	42	5	1	42	10	3	NA	10	21	2	NA	7.4	4.86	14.6	44.7	91.9	30	32.7	403	4.9	1.8	0.4	0.09	0.05	25	100	1	10	338	95	0.2	83	87	7.5	1030
1101	5.2	>7	A			25	42	29	male	1	0	17	NA	NA	14	NA	NA	3	3	3	7	NA	5	NA	7	6.3	6.03	13.3	52.3	86.7	27	31.2	294	3.3	2	0.4	0.33	0.05	21	100	1	11	312	98	0.3	166	168	8.2	1050
1102	1.08	1.2	0			24	38	40	female	1	0	14	39.4	2	3	2	2	14	2	1	NA	NA	10	2	14	5.4	4.32	12.8	39.6	91.7	29.6	32.3	220	3.3	1.6	0.4	0.09	0.02	25	100	0.9	10	300	83	0	90	96	7.4	1020
1103	2.8	2.89	0			34	41	51	male	1	0	7	NA	NA	5	NA	NA	NA	2	2	NA	NA	2	NA	NA	4	4.46	13.4	41	92	30	32.7	194	2.1	1.3	0.4	0.05	0.02	21	100	0.9	10	384	91	0.4	142	146	7.5	1060
1104	2.59	3.38	A			29	43	36	female	1	0	14	39	3	10	2	NA	8	2	3	2	3	10	2	10	6.2	4.79	15.3	45.7	95.5	31.9	33.4	234	3.6	1.9	0.4	0.12	0.04	25	100	1	11	261	99	0.3	74	73	7.9	1140
1105	0.84	0.89	A			36	39	54	female	1	0	3	NA	NA	NA	1	1	NA	NA	NA	NA	NA	3	NA	3	8.3	4.57	13.6	41.6	91	29.8	32.7	264	5.4	2.2	0.4	0.08	0.03	21	100	1	11	243	95	1	135	144	7.5	921
1106	2.92	3.27	A			26	31	30	female	1	0	5	NA	NA	NA	1	NA	2	NA	NA	NA	NA	1	NA	5	6.3	4.28	12.8	37.2	87	29.9	34.4	224	4	1.8	0.3	0.09	0.03	24	89	1.1	11	188	89	0	116	119	7.1	833
1107	0.95	1.15	A			35	41	35	female	0	0	6	NA	NA	NA	5	NA	14	1	NA	NA	NA	6	NA	2	5.6	3.92	12.4	36.7	93.7	31.6	33.8	203	2.4	2.5	0.3	0.1	0.06	23	100	1	11	184	89	0	113	141	7.3	1160
1108	3.94	3.8	AB			42	45	35	male	1	0	3	NA	NA	NA	NA	NA	4	NA	NA	NA	NA	NA	NA	3	4.6	4.66	14.4	42.6	91.3	30.9	33.8	216	2	1.8	0.3	0.38	0.03	24	100	1	11	222	100	0	105	118	7.7	850
1109	1.63	1.13	B	1	28	34	41	48	male	1	0	7	38.5	2	NA	7	NA	42	7	NA	NA	NA	10	NA	NA	5.9	4.52	13.8	39.6	87.6	30.5	34.9	280	13.3	6.6	0.3	0.14	0.04	24	100	1	11	179	102	0.2	75	76	7.2	863
1110	1.74	1.64	0			30	44	27	female	1	0	14	NA	NA	NA	10	NA	42	5	NA	1	NA	NA	NA	14	7.3	4.63	13.2	39.2	84.6	28.5	33.7	206	4.2	2.5	0.3	0.08	0.02	24	100	1	10	261	89	0.3	77	77	7.3	817
1111	5.59	1.73	A	3	85	26	42	46	female	1	0	16	38.6	6	10	2	1	3	2	NA	NA	NA	NA	1	NA	8	4.94	13.3	40.7	82.4	26.9	32.7	362	5.1	1.9	0.6	0.27	0.04	21	100	0.9	10	331	93	0	113	117	7.5	1320
1112	3.31	2.33	0			NA	NA	27	female	1	0	0	NA	NA	NA	NA	NA	NA	NA	NA	NA	NA	NA	NA	NA	7.7	4.75	14.3	44.3	93.2	30.1	32.3	166	4.2	2.5	0.5	0.19	0.03	21	100	1	10	237	89	0.6	77	82	7.3	1230
1113	3.74	6.15	0			29	31	34	male	0	0	2	NA	NA	7	NA	NA	2	1	NA	NA	NA	NA	NA	NA	8.4	4.53	13.4	39.9	88.1	29.6	33.6	241	5.7	1.9	0.6	0.08	0.02	23	89	1.1	11	227	86	0.6	150	151	7.8	1390
1114	2.47	3.31	NA			28	36	51	female	1	0	8	38.3	2	NA	5	NA	14	5	NA	NA	NA	8	NA	NA	NA	NA	NA	NA	NA	NA	NA	NA	NA	NA	NA	NA	NA	NA	NA	NA	NA	NA	NA	NA	NA	NA	NA	NA
1115	5.42	4.37	A			35	43	54	male	1	0	8	39.4	2	NA	NA	NA	3	4	NA	NA	NA	8	NA	NA	7.2	4.94	14.3	45.6	92.3	28.9	31.4	327	4.7	1.4	0.5	0.37	0.05	23	100	1	11	254	84	0.4	169	163	7.7	1290
1116	1.8	>9	A	1	86	32	41	52	female	1	0	9	NA	2	NA	2	NA	3	3	3	NA	NA	5	1	NA	5.1	4.49	13	41.1	91.6	29	31.6	287	3.6	1	0.3	0.05	0.02	24	100	1	11	284	86	0	140	159	7.3	1100
1117	0.25	0.41	A			NA	NA	35	female	1	0	0	NA	NA	NA	NA	NA	NA	NA	NA	NA	NA	NA	NA	NA	6.8	5.05	13.9	43.8	86.8	27.5	31.7	323	4	2.1	0.4	0.23	0.04	24	100	1	11	331	99	0.3	130	138	7.9	1100
1118	1.85	3.75	0	1	83	29	40	26	male	1	0	11	38.8	7	NA	5	NA	6	7	2	NA	NA	7	NA	NA	5.1	5.08	15.5	48.5	95.4	30.5	32	242	2.6	1.9	0.3	0.09	0.04	23	100	1	11	295	104	0	132	141	7.8	968
1119	0.21	0.66	0			NA	NA	27	female	0	0	0	NA	NA	NA	NA	NA	NA	NA	NA	NA	NA	NA	NA	NA	6.6	4.46	12	37.2	83.3	26.9	32.3	315	4.3	1.5	0.5	0.1	0.05	24	100	1	11	384	101	0.3	91	107	7.7	977
1120	1.27	0.76	0	1	57	26	28	63	male	1	0	2	NA	NA	2	NA	NA	2	NA	NA	NA	NA	NA	NA	NA	6	4.49	13.7	42.1	93.7	30.5	32.6	253	3.9	1.2	0.6	0.11	0.03	25	100	1	11	279	91	0.4	121	123	7.1	1220
1121	6.27	4.46	A	3	95	26	40	56	female	1	0	14	38.6	2	14	NA	NA	14	3	NA	NA	NA	10	NA	NA	5.2	4.62	13.8	42.4	91.8	29.9	32.5	357	2.8	1.7	0.4	0.15	0.03	24	100	0.9	10	275	101	0.5	85	86	7.3	1080
1122	0.42	0.39	A			35	43	42	female	1	0	8	38	2	NA	NA	NA	7	NA	NA	NA	2	2	NA	NA	9.8	4.7	13.8	41.6	88.4	29.4	33.2	176	7	2.1	0.4	0.05	0.04	22	97	1	11	237	94	0.2	134	131	7.2	998
1123	1.12	1.93	A	1	62	36	46	43	male	1	0	10	39.5	2	3	NA	NA	12	3	1	4	NA	9	1	NA	10.1	4.71	14.4	43.1	91.5	30.6	33.4	254	6.8	2	0.6	0.29	0.11	23	94	1.1	11	195	94	0.5	108	92	7.3	747
1124	1.06	0.61	A			44	47	30	female	1	0	3	NA	NA	1	3	NA	NA	NA	1	2	NA	2	NA	NA	5.3	3.88	11.4	35.7	92	29.4	31.9	254	2.8	2.1	0.3	0.03	0.03	27	100	1	11	230	89	0.2	69	63	6.6	968
1125	0.5	1.32	0			25	43	33	male	1	0	18	NA	4	3	NA	12	NA	NA	NA	NA	NA	8	NA	NA	5.7	4.5	13.7	41.2	91.5	30.4	33.3	194	3.1	2	0.4	0.06	0.07	27	89	1.1	11	265	93	0.2	102	110	7.5	1280
1126	0.97	0.59	0			34	43	31	female	1	0	9	NA	NA	4	3	NA	4	3	NA	NA	NA	5	NA	NA	6.3	4.64	12.9	39	84	27.8	33.1	231	3.2	2.5	0.3	0.16	0.05	28	97	1	11	254	97	0	72	57	7.3	1140
1127	1.12	0.61	A	1	41	30	42	27	female	1	0	12	38.5	1	NA	1	NA	14	1	NA	7	NA	7	NA	7	9.9	4.75	14.8	40.8	85.8	31.2	36.3	281	5.3	3.6	0.5	0.16	0.09	24	100	1	11	237	92	0	109	84	7.6	950
1128	2.54	7.52	A	2	86	27	38	27	male	1	0	11	38.5	1	7	1	NA	NA	2	NA	4	NA	4	NA	10	8.5	4.85	14.3	42.4	87.5	29.5	33.7	358	4.4	2.9	0.6	0.29	0.07	27	99	1	11	216	97	0	67	NA	8	1340
1129	pos a, 12.05./0.66	2.3	B			19	24	51	male	1	0	6	38.5	3	6	2	NA	5	NA	1	NA	NA	NA	3	2	8.2	5.39	16.4	48.6	90.2	30.4	33.7	179	5.3	2.1	0.6	0.13	0.03	27	94	1.1	11	270	90	0	118	107	7.8	1150
1130	0.48	0.5	0			35	42	21	female	1	0	7	NA	NA	6	2	NA	NA	NA	4	6	NA	4	NA	NA	8.5	4.42	12.7	37.6	85.1	28.7	33.8	328	5.6	2.2	0.4	0.09	0.07	23	100	1	10	284	83	0	117	124	7.6	1420
1131	1.31	2.03	A	1	63	24	40	47	male	1	0	16	NA	NA	15	NA	NA	NA	5	1	9	NA	7	3	21	6	5.19	15	44.2	85.1	28.9	34	156	3.9	1.4	0.5	0.17	0.03	26	100	1	11	227	90	0.4	95	91	7.2	1210
1132	2.32	4.26	NA	2	74	27	43	28	male	1	0	16	NA	1	4	NA	NA	14	NA	1	NA	4	4	NA	NA	NA	NA	NA	NA	NA	NA	NA	NA	NA	NA	NA	NA	NA	NA	NA	NA	NA	NA	NA	NA	NA	NA	NA	NA
1133	3.17	1.12	A	2	60	33	44	35	female	1	0	11	38.5	1	NA	3	NA	5	3	1	NA	NA	7	NA	2	4	3.9	11.6	34.8	89.3	29.7	33.3	312	1.8	1.7	0.4	0.06	0.01	26	100	1	10	NA	NA	NA	NA	NA	7.5	1350
1134	5.25	6.27	0	3	82	28	34	37	male	1	0	6	NA	NA	NA	3	NA	NA	NA	NA	NA	NA	NA	6	NA	7	4.4	13.4	39	88.6	30.5	34.4	248	4.6	1.5	0.6	0.1	0.04	25	100	1	11	NA	NA	NA	NA	NA	7.1	1160
1135	5.64	5.33	0			29	43	54	male	1	0	14	38.5	3	3	4	NA	7	5	1	NA	NA	7	NA	NA	5.2	5.25	15.7	46.9	89.4	29.9	33.5	212	2.9	1.5	0.4	0.29	0.06	24	100	1	10	NA	NA	NA	NA	NA	7.4	902
1136	6.8	4.02	0	3	84	36	42	21	female	1	0	6	NA	NA	NA	NA	NA	3	NA	NA	NA	NA	NA	NA	3	5.5	4.27	13.1	39.3	92.1	30.7	33.3	379	3.2	1.8	0.3	0.05	0.01	23	100	1	11	NA	NA	NA	NA	NA	7.7	1200
1137	6.97	>8	0			40	43	55	female	1	0	3	NA	NA	NA	NA	NA	NA	NA	NA	NA	NA	NA	NA	3	8.5	4.47	13.6	41	91.8	30.4	33.1	311	4.2	3.3	0.6	0.24	0.04	23	100	1	10	NA	NA	NA	NA	NA	8.5	1790
1138	3.25	2.62	0			21	42	36	female	1	0	21	38.5	3	21	NA	NA	NA	4	NA	3	NA	14	NA	NA	7.2	4.46	11.9	36.5	81.8	26.7	32.6	249	3.9	2.7	0.4	0.12	0.03	25	100	0.9	10	NA	NA	NA	NA	NA	7.4	1290
1139	0.34	0.31	A			43	49	26	male	0	0	6	37.8	2	6	NA	NA	NA	NA	NA	6	NA	NA	NA	6	6.6	5.14	15.3	45.6	88.7	29.8	33.6	285	3.6	2.1	0.5	0.13	0.04	23	76	1.1	12	NA	NA	NA	NA	NA	7.6	1500
1140	4.76	4.55	A			28	43	53	male	1	0	15	38.1	1	14	1	NA	NA	NA	NA	NA	NA	2	NA	NA	5.5	5.29	15.7	47.8	90.4	29.7	32.8	263	3	1.8	0.4	0.14	0.01	24	100	1	11	NA	NA	NA	NA	NA	7.7	1170
1141	1.7	0.73	A	1	41	28	45	33	female	1	0	17	37.3	6	10	NA	NA	45	NA	NA	15	NA	10	10	15	9.7	4.32	12.7	36.8	85.1	29.4	34.5	330	7.1	1.9	0.6	0.06	0.04	23	100	1	11	NA	NA	NA	NA	NA	7.4	1170
1142	3.98	4.84	A			31	42	62	female	1	0	11	37.5	3	NA	1	NA	12	3	2	NA	NA	8	1	NA	6.7	4.15	13.3	37.9	91.3	32	35.1	295	3.6	2.3	0.6	0.18	0.05	25	100	1	11	NA	NA	NA	NA	NA	7.1	921
1143	1.04	2.56	0			28	40	53	male	1	0	12	NA	NA	NA	2	NA	5	4	NA	NA	NA	4	NA	NA	5.4	4.78	15.7	44.8	93.7	32.8	35.1	203	3	1.6	0.4	0.25	0.01	24	100	1	11	NA	NA	NA	NA	NA	7.3	812
1144	0.87	0.78	A			33	41	24	female	1	0	8	NA	NA	NA	3	NA	8	NA	NA	NA	NA	3	NA	NA	6.2	4.22	12.2	36.8	87.1	28.9	33.2	256	3.5	2.2	0.3	0.06	0.03	24	91	1.1	11	NA	NA	NA	NA	NA	6.8	828
1145	3.68	1.03	B			32	42	25	female	1	0	10	39.4	1	4	1	NA	14	2	NA	NA	NA	6	NA	4	6.5	4.19	13.2	38	90.7	31.5	34.7	191	3.8	2.1	0.3	0.05	0.02	25	100	1	11	NA	NA	NA	NA	NA	7.7	1440
1146	6.89	1.93	A			27	40	40	female	0	0	13	40	2	14	7	4	NA	14	4	14	4	14	3	NA	6.2	4.15	13.2	39.9	96.1	31.8	33.1	207	3.7	1.9	0.2	0.12	0.07	23	100	1	11	NA	NA	NA	NA	NA	7.7	1110
1147	8.39	4.11	A	3	94	27	48	44	female	1	0	21	37.9	1	21	NA	NA	14	NA	NA	NA	14	14	NA	NA	8.3	4.36	12.4	37.8	86.7	28.4	32.8	246	5	2.5	0.4	0.13	0.04	22	100	1	11	NA	NA	NA	NA	NA	7.1	950
1148	3.08	3.64	A			NA	NA	18	male	1	0	0	NA	NA	NA	NA	NA	NA	NA	NA	1	NA	1	NA	NA	7.2	5.85	15.9	48.3	82.5	27.2	32.9	230	3.6	2.6	0.6	0.1	0.02	23	97	1	11	NA	NA	NA	NA	NA	7.7	1270
1149	6.89	6.94	0			46	51	46	male	1	0	5	38	1	NA	2	NA	NA	2	2	NA	NA	5	2	NA	5.7	5.45	16.1	47.9	87.9	29.5	33.6	230	2.3	2.6	0.4	0.05	0.03	25	100	1	11	NA	NA	NA	NA	NA	8.1	1410
1150	0.4	0.82	A			47	50	50	female	1	0	3	NA	NA	NA	3	NA	NA	NA	NA	2	NA	NA	NA	NA	5.4	5.94	16.7	50.5	85	28.1	33.1	240	3.5	1.2	0.4	0.08	0.02	23	100	1	10	279	99	0	153	140	7.2	1010
1151	7.4	>8	A			32	43	51	male	1	0	11	NA	NA	7	NA	NA	3	NA	NA	NA	4	4	NA	NA	3.4	4.84	14.8	44.2	91.3	30.6	33.5	208	1.6	1.3	0.3	0.08	0.04	22	100	1	10	247	97	0.4	156	183	7.8	1070
1152	2.3	4.01	0			32	37	38	male	0	0	5	38.6	ja	ja	ja	NA	ja	NA	ja	NA	NA	ja	NA	ja	8.8	5.17	15.2	45	87	29.4	33.8	269	6	1.9	0.5	0.32	0.06	26	100	1	11	254	112	0	98	95	7.9	948
1153	0.7	0.54	A			27	37	68	female	1	0	10	38.8	7	8	NA	NA	NA	NA	NA	NA	NA	NA	NA	NA	5.1	4.71	14.2	42.3	89.7	30.1	33.6	276	3.2	1.1	0.5	0.13	0.04	27	91	1.1	11	254	94	0.9	102	94	7.9	1080
1154	4.6	2.93	A	3	71	34	46	46	male	1	0	12	38.2	4	NA	7	NA	ja	NA	NA	7	NA	NA	7	NA	4.3	5.24	16.1	47.8	91.2	30.7	33.7	126	2.5	1.5	0.2	0.03	0.02	23	100	1	11	247	87	0.2	118	110	7	729
1155	0.1	0.29	A			25	38	22	female	0	0	13	38.5	3	2	8	1	NA	5	5	6	NA	8	NA	12	4	4.76	14.2	40.1	84.3	29.8	35.4	301	2.1	1.5	0.3	0.04	0.02	22	100	1	10	275	88	0.2	138	126	7.8	1160
1156	0.6	0.71	0			28	43	57	male	1	0	15	38	2	5	NA	NA	14	3	NA	NA	10	10	3	5	5.5	4.87	15.1	45.3	93.1	31	33.3	230	3.1	1.7	0.4	0.21	0.02	27	100	1	11	279	83	0.4	79	67	7.7	1120
1157	2.8	0.91	0	2	52	38	41	21	female	1	0	3	NA	NA	3	NA	NA	6	NA	NA	3	NA	NA	2	NA	5.9	4.68	14.5	43.3	92.6	31	33.5	252	2.5	2.7	0.3	0.16	0.05	24	100	0.9	10	338	97	0.2	68	69	8.2	1220
1158	3	1.45	A			37	46	21	male	1	0	9	38.5	1	2	NA	NA	NA	2	NA	NA	4	NA	NA	3	5.4	4.72	14.9	41.4	87.6	31.6	36	196	3.1	1.4	0.3	0.38	0.05	27	87	1.1	12	160	97	0.2	110	118	7.3	882
1159	3.4	3.03	A			NA	NA	55	female	1	0	10	NA	NA	NA	NA	NA	10	NA	NA	NA	NA	5	NA	5	5.2	4.2	13.1	38	90.4	31.2	34.5	225	3.1	1.6	0.2	0.18	0.02	23	100	1	11	247	97	0	125	102	7.5	1120
1160	0.1	0.33	A			33	46	32	male	1	0	13	NA	NA	3	3	NA	NA	NA	NA	6	NA	3	NA	NA	5.7	4.73	14.4	43.9	92.8	30.4	32.8	238	3.1	1.9	0.3	0.23	0.04	27	97	1	11	166	94	0	59	55	7.6	968
1161	4	2.39	B			37	45	60	female	1	0	8	37.5	5	5	3	NA	5	5	NA	NA	NA	5	NA	5	4.9	4.23	12.8	39.9	94.4	30.3	32.1	275	2.6	1.9	0.2	0.09	0.02	23	100	0.9	10	227	86	0	80	85	7.2	965
1162	2.6	1.49	A	2	49	36	45	32	male	1	0	9	NA	NA	4	3	NA	NA	4	NA	3	NA	NA	4	4	6.1	5.25	16.1	48.5	92.4	30.7	33.2	198	3.4	2.3	0.2	0.09	0.02	22	82	1.1	12	261	114	0	130	121	7.7	856
1163	0.7	1.01	B			41	49	22	male	1	0	8	38	2	2	NA	NA	7	NA	NA	NA	3	5	NA	NA	10	5.38	15.8	46.8	87	29.4	33.8	227	6.3	2.7	0.6	0.15	0.04	25	100	1	11	254	115	0	125	116	8.4	943
1164	1.1	3.14	0			45	48	35	male	1	0	3	NA	NA	3	NA	NA	NA	NA	NA	NA	NA	NA	NA	NA	5.2	4.81	14.3	43.8	91	29.7	32.7	266	2.5	1.9	0.4	0.15	0.03	23	100	1	11	275	101	0	91	60	7.7	1160
1165	3.7	3.62	0			34	48	31	female	1	0	14	NA	NA	NA	NA	NA	14	NA	NA	NA	NA	NA	NA	7	5.5	4.4	13.2	39.7	90.2	30	33.3	221	2.8	1.8	0.3	0.25	0.05	24	100	1	11	NA	NA	NA	NA	NA	7.4	1130
1166	8.8	7.3	0	3	89	30	53	51	male	1	0	23	NA	17	16	3	3	NA	14	3	NA	NA	20	NA	NA	9.2	4.93	14.2	43.9	89	28.8	32.4	291	4.5	3.4	0.6	0.12	0.04	24	100	1	11	163	87	0.4	106	85	7.6	1020
1167	7.2	3.11	0			41	50	55	male	1	0	9	39	3	NA	3	NA	51	3	NA	NA	ja	ja	NA	NA	6.5	5.15	14.6	44.5	86.4	28.3	32.8	230	3.7	2.1	0.4	0.1	0.04	22	89	1.1	11	230	91	0.6	83	80	6.9	715
1168	0.7	0.87	A			37	44	26	male	1	0	7	NA	NA	NA	NA	NA	3	NA	NA	NA	NA	3	NA	NA	5	4.46	12.7	39.1	87.6	28.5	32.5	176	2.1	2.2	0.3	0.25	0.02	26	87	1.1	12	168	83	0.2	113	116	7.1	1060
1169	5.1	4.59	0			22	44	61	female	1	0	45	38	8	45	3	NA	7	NA	NA	3	NA	14	NA	14	8.6	4.5	12.7	39.6	87.9	28.2	32.1	237	5.5	2.2	0.4	0.16	0.04	24	100	0.9	10	376	94	0.3	154	129	7	980
1170	6	4.24	A			37	47	64	male	1	0	10	NA	1	3	3	NA	NA	2	1	1	NA	3	1	3	6.7	5.04	14.9	46.5	92.3	29.6	32	209	3.6	2.3	0.5	0.08	0.03	23	100	1	11	154	75	0.2	156	133	7.6	1260
1171	5.2	4.39	A	3	82	28	47	55	male	1	0	19	NA	NA	5	NA	NA	ja	NA	ja	NA	10	10	NA	NA	5.3	5.14	14.3	44	85.6	27.8	32.5	273	2.6	2	0.3	0.18	0.03	23	100	1	10	204	90	0.2	117	131	7.7	1360
1172	1.3	1.56	0	1	25	34	50	40	female	1	0	16	38	1	10	5	NA	NA	3	1	3	2	10	1	8	6.8	4.89	14	44.5	90.9	38.6	31.5	366	4	2.1	0.3	0.13	0.04	25	100	1	11	225	101	NA	90	91	7.7	1280
1173	0.7	>7	B			26	43	50	male	1	0	17	NA	NA	8	NA	NA	ja	4	NA	NA	NA	NA	NA	NA	5	5.12	15.1	47	91.8	29.5	32.1	331	3.2	1.2	0.4	0.13	0.04	22	100	1	11	247	88	NA	149	162	7.5	981
1174	5.8	2.22	A			25	42	51	female	0	0	17	NA	NA	12	7	NA	NA	7	NA	NA	NA	7	NA	NA	3.7	4.18	13.5	37.2	88.9	32.3	36.3	218	2.1	1.2	0.2	0.07	0.03	23	100	1	11	214	99	NA	143	135	7.8	1310
1175	3.3	1.48	B			24	43	49	female	1	0	19	38.9	2	NA	2	NA	7	NA	3	NA	NA	18	NA	NA	6.7	4.44	13.1	39.1	88	29.5	33.5	325	4.1	2.1	0.2	0.12	0.02	25	100	1	11	367	101	0	143	140	7.6	1160
1176	5.2	7.14	A			30	50	22	male	1	0	20	NA	NA	14	NA	NA	21	NA	NA	5	NA	3	NA	NA	8.4	5.03	15	43.5	86.4	29.8	34.5	264	5.5	1.8	0.7	0.28	0.05	23	99	1	11	254	101	0	159	188	7.6	1090
1177	2.7	2.76	B			28	39	43	male	1	0	11	NA	NA	10	NA	NA	NA	1	NA	NA	NA	1	NA	NA	4.8	4.86	14.9	42.9	88.2	30.7	34.8	197	2.2	1.8	0.4	0.11	0.02	23	100	1	11	257	85	0.2	112	106	7.7	1360
1178	0.1	0.52	A			NA	NA	20	male	0	0	0	NA	NA	NA	NA	NA	NA	NA	NA	NA	NA	NA	NA	NA	4.6	5.13	15.7	44.4	86.6	30.6	35.3	177	2.4	1.6	0.4	0.11	0.02	24	100	1	11	240	105	0	86	101	7.4	1150
1179	0.7	0.69	0			33	50	53	female	1	0	17	37.6	1	NA	1	NA	15	3	NA	NA	NA	NA	NA	1	8.3	4.36	13	37.9	87	29.8	34.3	256	4.1	3..5	0.3	0.15	0.03	24	100	1	11	240	109	0	104	101	7	760
1180	2.2	2	A			46	47	34	male	0	1	1	NA	NA	NA	NA	NA	NA	NA	NA	1	NA	NA	NA	NA	7	5.37	14.7	44.4	82.6	27.4	33.1	328	3.5	2.1	0.8	0.1	0.09	23	100	1	11	265	110	0	100	92	7.6	850
1181	4.2	3.59	A	3	67	35	43	28	female	0	0	8	NA	NA	4	7	NA	NA	5	NA	NA	NA	7	NA	4	5.6	4.32	12.6	38.1	88.2	29.2	33.1	222	2.5	2.4	0.3	0.11	0.04	26	100	1	11	225	101	0	77	66	7.3	1020
1182	3.5	3.34	NA			25	49	35	male	1	0	24	38.7	3	21	3	NA	NA	3	2	3	NA	10	NA	21	NA	NA	NA	NA	NA	NA	NA	NA	NA	NA	NA	NA	NA	NA	NA	NA	NA	NA	NA	NA	NA	NA	NA	NA
1183	keine Entnahme	keine Entnahme	NA			28	34	38	female	1	0	6	NA	NA	6	NA	NA	3	2	NA	4	NA	2	NA	NA	NA	NA	NA	NA	NA	NA	NA	NA	NA	NA	NA	NA	NA	NA	NA	NA	NA	NA	NA	NA	NA	NA	NA	NA
1184	0.1	0.4	0			75	93	32	female	0	0	18	38.6	3	5	NA	NA	NA	NA	NA	NA	6	7	NA	NA	3	4.45	12.2	38.9	87.5	27.4	31.4	233	1.8	0.7	0.2	0.1	0.01	25	100	1	11	338	95	0	78	77	7.6	1420
1185	0.4	2.86	A			28	41	60	male	1	0	10	NA	NA	NA	NA	NA	10	NA	NA	NA	NA	NA	NA	10	4	4.78	14.3	44.1	92.3	29.9	32.4	173	2.2	1.2	0.4	0.13	0.03	22	100	1	10	257	91	0.4	161	195	7.4	1150
1186	2.9	5.99	0	2	66	35	38	47	male	1	0	3	NA	NA	2	NA	NA	NA	NA	NA	NA	NA	NA	NA	3	4.5	4.74	14	43.2	91.1	29.5	32.4	226	2.2	1.7	0.5	0.09	0.05	26	100	1	11	270	101	0.3	88	90	7.1	949
1187	0.3	1.38	0			43	45	67	male	1	0	2	38.5	1	NA	3	NA	NA	1	NA	NA	NA	NA	NA	NA	4.9	4.73	14.5	42.9	90.6	30.7	33.8	525	2.8	1.4	0.4	0.11	0.06	24	100	1	11	324	85	0.7	121	137	7.2	934
1188	0.1	0.39	A			37	44	66	female	0	0	7	NA	NA	4	3	NA	NA	NA	NA	4	NA	NA	NA	NA	4.5	4.45	13.7	42.6	95.7	30.8	32.2	257	2.6	1.3	0.4	0.08	0.04	22	100	1	10	290	112	0.3	121	133	7.9	949
1189	3.6	5.47	AB			34	45	45	male	1	0	11	NA	NA	NA	5	NA	13	2	NA	NA	NA	NA	NA	NA	9.3	5.34	15.7	45.8	85.8	29.4	34.3	244	6	2.5	0.5	0.11	0.04	23	100	1	11	270	102	0	149	139	7.8	932
1190	4.5	3.05	0			27	49	52	female	1	0	22	NA	NA	NA	5	1	5	7	NA	10	NA	21	1	NA	9.2	4.76	13.4	39.8	83.5	28.2	33.7	222	6.5	2.1	0.4	0.12	0.03	24	100	1	11	237	95	0	68	31	6.5	745
1191	1.2	1.28	0	1	16	26	33	21	male	1	0	7	NA	NA	NA	NA	NA	4	NA	NA	NA	NA	NA	NA	2	7	5.2	14.9	44.9	86.4	28.7	33.2	213	4.6	1.9	0.3	0.05	0.03	23	100	1	11	184	99	0.2	90	99	7.3	1010
1192	1.5	0.9	0	1	40	28	42	19	female	1	0	14	NA	NA	NA	NA	NA	10	NA	NA	NA	NA	NA	NA	2	7.2	4.69	13.7	41.3	88	29.2	33.2	238	3.8	3	0.3	0.07	0.02	23	100	1	11	230	111	0.2	92	105	7.6	1080
1193	0.6	0.97	A			36	44	36	female	0	0	8	NA	NA	NA	NA	NA	3	NA	NA	NA	NA	NA	NA	NA	6.3	4.44	13.5	41.3	93.1	30.4	32.7	343	4	1.6	0.4	0.18	0.06	22	100	1	10	209	116	0	36	15	8.1	1200
1194	6	5.48	A			37	47	36	male	1	0	10	NA	NA	NA	NA	NA	ja	ja	NA	ja	NA	ja	NA	ja	7.8	5.05	15.2	44.8	88.8	30.1	33.9	256	4.6	2.2	0.4	0.29	0.1	24	100	1	11	265	95	0	102	81	7.2	1090
1195	2.3	1.88	A			31	41	35	female	0	0	10	NA	NA	3	3	NA	7	NA	NA	NA	NA	10	NA	3	9	4.88	13.6	42	86.1	27.9	32.4	303	5.1	3.1	0.5	0.19	0.03	22	100	1	11	195	91	0.2	70	44	7.6	1260
1196	pos	pos	NA			32	49	42	male	1	0	17	38.8	4	7	3	0	1	4	3	2	2	14	NA	NA	NA	NA	NA	NA	NA	NA	NA	NA	NA	NA	NA	NA	NA	NA	NA	NA	NA	NA	NA	NA	NA	NA	NA	NA
1197	0.9	4.03	0			39	42	60	male	1	0	0	NA	NA	ja	ja	NA	NA	NA	NA	ja	NA	NA	NA	2	5.2	4.52	14.3	41.7	92.3	31.6	34.3	212	3.6	1	0.3	0.16	0.02	24	100	1	11	NA	NA	NA	NA	NA	7.3	1100
1198	5.8	3.1	0	3	85	26	52	46	female	1	0	26	39.7	6	14	2	NA	4	6	NA	NA	NA	21	NA	NA	6.4	4.49	14.5	43.7	97.4	32.3	33.2	279	4.6	1.3	0.3	0.07	0.03	24	100	1	10	318	104	0.3	116	157	7.9	1240
1199	5.8	2.5	A	3	88	45	52	44	female	1	0	7	NA	NA	14	2	NA	7	7	NA	NA	14	7	NA	NA	6.1	4.56	13	39.2	86	28.5	33.1	255	3.3	1.9	0.5	0.21	0.05	25	89	1.1	11	295	93	0.4	190	221	7.7	1330
1200	2.6	4.98	0	2	74	35	54	46	female	1	0	19	39	9	9	9	9	14	9	2	14	2	14	5	14	5.9	3.73	12.4	37.1	99.5	33.2	33.4	209	4	1.3	0.3	0.18	0.03	22	100	1	11	275	89	0.3	139	132	7.3	836
1201	1.8	1.97	0	1	38	44	51	57	male	1	0	7	NA	NA	NA	5	NA	4	6	NA	NA	NA	10	NA	10	4.4	4.78	15.1	44.3	92.7	31.6	34.1	241	2.7	1.2	0.3	0.1	0.02	22	100	1	11	312	111	0.3	128	120	8.1	1210
1202	2.8	3.58	A	2	69	34	51	41	male	1	0	17	39	3	10	2	NA	10	7	2	4	NA	14	NA	14	4.5	5.33	16.4	50	93.8	30.8	32.8	203	2.1	1.7	0.4	0.07	0.02	24	89	1.1	11	230	103	0	97	88	7.8	1050
1203	3.7	5.02	0			39	52	27	male	1	0	13	NA	NA	3	3	NA	7	2	NA	NA	NA	4	1	NA	4.4	5.44	15.6	45.2	83.1	28.7	34.5	235	2.2	1.5	0.5	0.16	0.01	24	100	1	11	201	116	0	91	94	7.6	1030
1204	6.8	1.06	0			70	100	68	female	0	1	30	NA	NA	30	NA	NA	NA	NA	NA	20	NA	NA	NA	20	4.1	4.15	13.1	40.2	96.9	31.6	32.6	212	2.3	1.3	0.3	0.05	0.02	21	100	0.9	10	300	105	0.2	128	131	7.8	1240
1205	0.1	0.27	A			87	115	63	female	0	1	28	NA	NA	28	14	5	7	14	NA	7	7	14	5	14	5.3	4.34	13	39.4	90.8	30	33	280	3.2	1.6	0.3	0.04	0.04	21	100	0.9	10	290	111	0.2	196	179	7.7	1060
1206	0.2	0.37	0			44	48	60	male	1	0	4	NA	NA	NA	NA	NA	NA	NA	NA	NA	NA	NA	4	NA	6.1	4.6	13.9	42	91.3	30.2	33.1	206	3.1	2.3	0.4	0.16	0.02	26	100	1	11	240	85	0.2	70	62	7.4	1440
1207	0.4	0.44	A			39	55	64	female	1	0	16	NA	NA	16	2	NA	NA	NA	NA	3	3	NA	NA	NA	6.4	4.18	12.7	37.9	90.7	30.4	33.5	239	3.8	1.9	0.3	0.2	0.05	23	100	1	11	240	106	0	131	138	7.1	808
1208	2.8	1.13	A	2	66	30	51	26	female	1	0	21	38	10	14	NA	NA	20	1	1	NA	2	20	NA	NA	6.4	4.1	12.7	37.6	91.6	31	33.8	325	4.1	1.8	0.3	0.03	0.05	25	100	1	11	240	98	0.2	65	52	8	1330
1209	0.6	0.75	A			44	47	28	male	1	0	3	NA	NA	2	NA	NA	2	NA	NA	NA	NA	NA	NA	NA	7.7	4.91	14.2	41.6	84.7	28.9	34.1	264	4.9	2	0.5	0.16	0.03	25	97	1	11	243	97	0	108	99	8	1130
1210	3	3.28	A			34	43	47	female	1	0	9	38.4	2	8	5	NA	8	3	2	NA	NA	8	NA	NA	6.3	4.36	13.2	39.6	90.7	30.3	33.4	318	4.4	1.3	0.5	0.07	0.03	23	99	1	14	195	89	0	143	135	7.2	1050
1211	4.7	1.67	A			34	42	39	male	1	0	8	38.5	6	NA	6	NA	1	7	NA	NA	NA	6	NA	NA	7.8	4.97	15.6	44.9	90.4	31.4	34.7	194	4.1	2.6	0.6	0.38	0.07	21	100	1	11	324	83	0	204	210	7.3	721
1212	5.5	7.42	0			33	46	52	female	1	0	13	NA	NA	10	1	NA	20	3	NA	2	NA	3	NA	ja	6	4.94	13.6	39.7	80.3	27.5	34.4	236	3.4	2	0.4	0.12	0.03	23	100	1	10	312	99	0.2	108	108	7.9	1240
1213	7.5	>11	0			31	52	60	female	0	0	21	NA	NA	10	3	NA	6	5	2	3	NA	10	NA	NA	6.2	4.16	12.5	39.8	95.6	30	31.4	293	3.6	1.6	0.6	0.07	0.02	23	100	1	11	234	98	0.3	114	109	7.4	1080
1214	0.7	1.62	A			31	53	62	male	0	0	22	NA	NA	20	NA	NA	NA	NA	NA	5	NA	5	NA	NA	6.6	4.75	14	42.6	89.7	29.5	32.9	275	4.7	1.2	0.4	0.08	0.04	21	100	1	11	247	97	0.2	168	153	7.6	1200
1215	8	4.8	0			NA	NA	44	male	1	0	3	NA	NA	NA	1	NA	NA	NA	NA	NA	NA	3	NA	NA	5.3	4.53	14.4	44.7	98.6	31.8	32.2	139	2.4	1.9	0.5	0.33	0.03	25	100	1	11	250	98	0.9	71	63	7.5	894
1216	1.7	2.38	A	1	38	33	50	58	male	0	0	17	NA	2	16	3	NA	3	5	NA	2	NA	10	NA	14	9.2	4.97	14.6	44.4	89.5	29.4	32.9	338	3.9	3.9	0.7	0.24	0.13	22	100	1	11	338	96	0.3	188	121	8.4	1410
1217	0.9	2.86	0			28	35	64	male	1	0	7	NA	NA	7	NA	NA	NA	NA	NA	NA	NA	NA	NA	5	5.1	4.55	15.2	48.5	107	33.4	31.4	203	3	1.1	0.5	0.32	0.06	24	100	1	11	284	101	0.3	96	88	7.5	1070
1218	2.8	1.57	0	2	69	37	41	52	female	1	0	4	38	2	2	1	NA	2	2	NA	NA	NA	NA	NA	NA	5.4	4.86	14.8	45.8	94.3	30.5	32.3	411	3.3	1.4	0.4	0.2	0.04	28	100	1	11	290	106	0.2	90	60	7.8	1340
1219	8.1	7.48	A	3	86	33	44	53	male	0	0	11	NA	NA	5	NA	NA	6	NA	NA	3	3	4	NA	NA	4.1	4.68	14.2	44.5	95.1	30.3	31.9	273	2.4	1	0.3	0.11	0.04	23	100	0.1	10	NA	87	0.5	121	124	7.4	1260
1220	0.9	0.63	0			31	56	55	female	1	0	25	38.5	3	14	5	NA	45	7	4	NA	6	9	NA	NA	3.8	4.46	13.6	42.8	95.9	30.5	31.8	157	1.7	1.7	0.2	0.07	0.03	27	100	1	11	284	111	0	92	87	7.2	754
1221	3.2	1.74	B	2	65	24	45	30	female	1	0	21	38.3	1	21	14	NA	4	4	4	NA	NA	10	NA	NA	5.6	4.57	13.9	42	91.8	30.4	33.1	191	3.3	1.7	0.4	0.08	0.02	22	100	1	11	270	92	2.3	88	43	8.2	1330
1222	7	3.57	B	3	91	28	39	63	female	0	1	11	38.9	6	10	3	NA	14	5	3	NA	5	5	4	NA	7	4.29	13.4	40.1	93.4	31.2	33.4	300	4.5	1.8	0.4	0.15	0.04	22	100	0.9	10	360	90	0.6	149	135	7.8	1020
1223	5.7	6.86	0			33	50	50	male	1	0	17	38.4	3	5	4	NA	14	3	NA	NA	NA	21	14	NA	6	4.96	15.4	46	92.7	31	33.5	250	3.9	1.5	0.3	0.13	0.04	26	89	1.1	11	270	96	0	95	96	7.9	1350
1224	7.8	>10	A			32	51	62	male	1	0	19	39.5	14	2	NA	3	10	10	1	NA	NA	40	NA	NA	7.8	4.92	15.1	45.7	92.9	30.7	33	308	4.4	2.5	0.6	0.12	0.05	22	100	1	11	324	108	0.3	196	192	7.4	945
1225	4.1	1.98	A			35	53	26	female	1	0	18	38.2	2	10	2	NA	14	4	NA	NA	NA	10	NA	12	3.1	4.32	13.1	37.5	86.7	30.3	35	208	1.4	1.4	0.2	0.04	0.01	23	100	1	10	225	77	0	140	140	6.9	1060
1226	4.4	1.76	A	3	78	31	41	41	male	1	0	10	38	1	NA	2	NA	7	5	NA	NA	NA	7	NA	NA	7.1	5.01	12.7	40.7	81.2	25.3	31.2	275	3.2	3	0.4	0.21	0.08	23	91	1.1	11	300	99	0	120	105	8.4	1310
1227	4.1	1.73	B	3	83	38	49	21	female	1	0	11	38	1	NA	ja	NA	NA	NA	NA	7	7	9	NA	NA	7.9	4.67	13.3	41	87.7	28.5	32.5	224	5.6	1.6	0.4	0.21	0.02	25	99	1	11	290	100	0	131	112	7.1	723
1228	1.7	0.72	A	1	39	50	54	32	female	0	1	4	39.6	1	7	NA	NA	NA	NA	1	2	1	2	NA	NA	11.2	4.73	13.8	40.8	86.3	29.2	33.8	244	7.4	2.8	0.5	0.12	0.04	23	100	1	11	318	100	0	150	143	7.8	1010
1229	7.5	7.65	A			35	51	55	male	1	0	16	38.5	4	15	NA	NA	NA	5	NA	NA	NA	5	NA	NA	7.1	4.95	14.4	44.6	90	29.1	32.3	198	4	2.2	0.4	0.18	0.08	23	100	1	11	NA	NA	NA	NA	NA	7.3	1060
1230	0.1	0.28	A			44	47	44	female	0	0	3	38	1	3	2	2	NA	2	NA	2	3	NA	NA	7	5.7	4.26	10.9	33.4	78.5	25.6	32.6	389	2.9	1.9	0.4	0.15	0.06	23	100	1	11	NA	NA	NA	NA	NA	7.2	1190
1231	0.6	1.59	A			37	57	53	male	1	0	20	38	2	7	3	NA	ja	3	NA	10	6	28	2	10	7.9	5.37	16.2	48.6	90.5	30.2	33.3	220	4.7	2.2	0.6	0.16	0.05	20	100	1	11	NA	NA	NA	NA	NA	7.2	869
1232	3.8	1.26	A			44	57	52	male	1	0	13	NA	NA	5	3	NA	NA	NA	NA	NA	NA	NA	NA	NA	8.5	5.21	15.7	47.9	92	30.1	32.8	315	5.8	1.8	0.4	0.03	0.1	24	100	1	10	NA	NA	NA	NA	NA	7.1	791
1233	5.3	4.39	AB			NA	NA	43	female	1	0	0	NA	NA	NA	NA	NA	NA	NA	NA	NA	NA	NA	NA	NA	7.9	4.82	14.9	43	89.2	30.9	34.9	211	5.1	1.6	0.5	0.55	0.04	23	100	1	11	NA	NA	NA	NA	NA	7.7	1260
1234	3.2	1.76	0			46	51	51	male	0	0	5	38.5	3	6	3	NA	NA	NA	NA	NA	NA	6	NA	NA	5	4.79	14.7	45.6	95.2	30.7	32.2	260	2.4	1.7	0.3	0.3	0.05	26	91	1.1	11	211	93	0.3	127	138	7.1	1000
1235	6.8	0.06	A			38	43	56	female	1	0	5	NA	NA	NA	NA	NA	3	NA	NA	NA	NA	1	5	NA	4.9	4.52	13.9	42.4	93.9	30.8	32.7	170	3.2	1.1	0.3	0.12	0.04	23	100	1	10	438	94	0.5	121	75	7.7	1480
1236	6.6	>7	B	3	92	36	47	31	male	1	0	11	38.5	2	11	NA	NA	NA	NA	NA	NA	NA	6	NA	11	5.3	5.97	17.6	50.9	85.2	29.5	34.6	248	3	1.6	0.4	0.14	0.05	25	89	1.1	11	225	89	0	119	116	7.5	1120
1237	7	>10	A			27	47	65	male	1	0	20	38.6	1	NA	NA	NA	NA	2	NA	NA	NA	8	3	NA	3.9	5.18	15.5	44.9	86.7	29.9	34.5	249	2.1	1.3	0.3	0.05	0.06	23	100	1	10	284	95	0.8	182	154	7.1	1030
1238	4.8	1.29	B			30	52	58	female	1	0	22	37	2	2	2	NA	NA	NA	NA	2	NA	5	NA	2	4.4	4.58	12.9	38.8	84.7	28.2	33.3	231	2.4	1.6	0.2	0.07	0.04	23	100	1	11	270	95	0.3	168	155	7.8	1350
1239	0.4	0.62	0			31	41	30	male	0	0	10	NA	NA	10	NA	NA	NA	NA	NA	NA	NA	NA	NA	NA	5	5.07	15.2	45.8	90.4	30	33.2	282	2.8	1.7	0.4	0.05	0.03	26	97	1	11	214	93	0.3	80	80	7.4	1160
1240	4.9	2.7	0			31	56	30	female	0	0	25	37.5	2	2	3	1	4	NA	NA	NA	7	14	2	5	4.8	4.43	13	40.1	90.6	29.3	32.4	225	2.6	1.9	0.2	0.04	0.01	24	89	1.1	11	225	94	2.7	35	16	7.9	1030
1241	0.1	0.3	AB			45	51	23	female	1	0	6	NA	NA	3	NA	NA	NA	2	1	3	NA	2	1	4	9.4	4.94	13.6	41.8	84.7	27.5	32.5	335	6.1	2.3	0.5	0.21	0.03	20	100	0.9	10	393	85	0	146	146	7.8	1100
1242	0.6	0.64	A			34	46	46	male	1	0	12	NA	NA	10	NA	NA	NA	4	NA	NA	NA	NA	NA	8	4.6	5.57	16.5	50.6	90.9	29.6	32.6	257	2.8	1.3	0.3	0.08	0.01	24	100	1	11	254	103	0.2	112	129	7.8	1090
1243	6.5	>7	A			22	52	31	male	1	0	30	NA	NA	14	10	1	3	2	2	NA	NA	14	1	NA	4.3	5.09	15	46.1	90.5	29.5	32.6	276	2.4	1.4	0.3	0.09	0.03	22	100	1	10	230	106	0.5	137	150	7.8	1380
1244	7.3	3.39	0	3	92	44	52	39	male	1	0	8	38.5	5	3	NA	NA	10	1	1	8	NA	8	NA	NA	5.8	4.85	14.5	44.3	91.3	29.9	32.7	339	2.6	2.3	0.4	0.1	0.08	24	100	1	11	227	92	0.2	81	75	7.8	1210
1245	2.4	1.15	A			47	54	39	female	1	0	7	NA	NA	8	NA	NA	5	3	NA	6	NA	10	NA	NA	7.2	4.24	10.7	35	82.5	25.2	30.6	293	4.1	2	0.6	0.13	0.07	24	100	1	11	NA	NA	NA	NA	NA	7.2	1290
1246	1	2.21	A			47	55	23	female	1	0	8	NA	NA	NA	NA	NA	4	NA	NA	NA	NA	NA	NA	NA	6.7	4.11	12.1	36.6	89	29.4	33.1	250	3.8	2.1	0.4	0.1	0.03	25	100	1	11	275	95	0.2	106	118	7.3	1090
1247	0.2	0.42	A			30	56	28	female	0	0	26	NA	NA	5	3	NA	NA	2	3	10	NA	5	2	NA	5.4	4.25	12	37.5	88.2	28.2	32	219	3.6	1.5	0.2	0.02	0.02	26	91	1.1	11	153	83	0	62	51	7.2	1220
1248	0.9	1.49	A			48	55	51	male	0	1	7	NA	NA	ja	ja	NA	NA	NA	NA	NA	NA	NA	NA	NA	5.9	4.9	14.3	43.2	88.2	29.2	33	210	3	1.8	0.5	0.37	0.05	22	100	1	10	206	101	0.4	137	129	7.4	991
1249	2.3	0.56	0	2	61	34	55	50	female	1	0	21	NA	NA	NA	ja	NA	ja	ja	NA	NA	NA	ja	NA	NA	6.9	4.05	12.2	38.4	94.8	30.1	31.8	277	3.8	2.5	0.3	0.06	0.04	25	100	1	11	175	95	0	84	82	6.8	1150
1250	0.6	0.84	0			42	54	56	male	1	0	12	NA	1	8	NA	NA	30	3	1	NA	NA	14	NA	NA	7.1	5.1	14.7	45.2	88.6	28.8	32.5	239	4.2	2	0.6	0.09	0.02	27	100	1	11	247	89	0	64	58	6.8	928
1251	2	0.58	0	1	41	38	52	56	female	1	0	14	38.2	2	NA	NA	NA	21	21	NA	NA	NA	28	NA	NA	7.5	4.49	13.7	42.4	94.5	30.5	32.3	302	4.7	1.8	0.5	0.17	0.05	24	100	1	10	275	108	0	73	63	7.2	674
1252	0.2	0.57	A			68	88	49	male	0	0	20	40	7	NA	5	2	NA	2	1	NA	1	9	1	NA	4.5	3.9	14.2	43.5	112	36.5	32.7	243	2.7	1.3	0.3	0.08	0.02	24	100	1	11	338	109	0.4	174	173	7.8	1200
1253	4.2	3.17	B			50	54	28	male	1	0	4	38.9	3	NA	3	NA	21	3	NA	NA	NA	3	NA	NA	5.6	4.67	14.9	41.8	89.4	31.9	35.7	237	2.6	1.9	0.5	0.29	0.04	24	78	1.1	12	141	93	0	115	104	7.7	1160
1254	1.5	0.96	AB			47	56	56	female	1	0	9	NA	NA	NA	NA	NA	9	NA	NA	NA	NA	NA	NA	NA	6	4.89	14	42.5	85.3	28.1	33	297	3.9	1.5	0.3	0.07	0.06	19	100	1	11	300	110	0	152	155	7.4	696
1255	1.9	4.93	A			NA	NA	59	male	1	0	0	NA	NA	NA	NA	NA	NA	NA	NA	NA	NA	1	NA	NA	7.1	5.24	16.2	48	91.5	30.9	33.8	266	5	1.2	0.5	0.21	0.05	23	100	1	11	295	91	0.3	143	115	7.6	968
1256	0.6	0.78	A			35	64	36	female	1	0	29	NA	NA	21	21	NA	14	7	14	21	NA	14	NA	28	5.5	4.44	13.3	39.2	88.2	30	34	284	3.3	1.7	0.3	0.05	0.02	24	100	1	10	240	110	0.3	96	97	7.2	1190
1257	0.4	0.74	0			43	53	53	female	0	0	10	NA	NA	NA	4	NA	2	4	NA	NA	NA	21	3	NA	4.8	4.66	13.8	40.5	86.8	29.6	34.1	248	2.7	1.6	0.3	0.07	0.01	23	100	1	10	300	113	0.9	86	104	7.6	864
1258	4	0.96	0			43	52	53	female	1	0	9	38.6	4	NA	NA	NA	7	3	NA	1	7	3	NA	NA	7.9	4.55	13.4	40.2	88.3	29.5	33.4	283	5.2	2	0.5	0.08	0.03	24	100	1	10	360	97	0.5	114	116	6.9	907
1259	0.1	0.04	B			46	61	52	female	1	0	15	39	3	14	14	3	NA	3	1	NA	NA	7	3	NA	9.5	4.63	13.6	40.5	87.4	29.4	33.6	351	6.5	2.1	0.5	0.15	0.07	21	100	1	10	345	103	0.2	218	185	7.9	1270
1260	4.1	1.01	A	3	56	34	56	55	male	1	0	22	NA	NA	16	2	NA	NA	NA	NA	14	NA	NA	NA	14	6.4	5.15	16	46.6	90.5	31.1	34.3	190	4.1	1.6	0.5	0.1	0.02	22	100	1	11	243	92	0	201	196	7.5	962
1261	1.1	0.98	0	1	56	42	58	44	female	0	0	16	NA	NA	17	NA	NA	NA	1	1	NA	NA	2	NA	2	7.1	4.11	12.8	38.9	94.6	31.1	32.9	443	4	2.3	0.5	0.13	0.05	25	100	1	11	234	92	0	80	71	7.3	1090
1262	1.8	2.37	0	1	23	40	43	47	male	0	0	3	37.6	1	ja	3	NA	46	2	NA	NA	NA	2	NA	NA	5.9	5.03	14.5	42.3	84.1	28.8	34.3	196	3.9	1.5	0.3	0.09	0.02	25	89	1.1	11	306	103	0.3	84	76	7.8	1250
1263	0.9	1.11	0			39	53	47	female	1	0	14	NA	NA	ja	ja	NA	14	ja	NA	ja	NA	14	NA	NA	6	4.54	13.1	38.1	83.9	28.9	34.4	325	3.5	1.9	0.3	0.18	0.03	26	100	1	11	257	89	0	74	57	7.2	1180
1264	2.2	1.88	0			36	50	18	female	0	0	14	NA	NA	NA	7	NA	5	NA	NA	2	NA	14	14	NA	6.4	4.63	13.1	37.5	80.9	38.3	35	297	3.7	2.1	0.3	0.16	0.02	25	100	1	11	290	90	0.2	67	64	7.5	1410
1265	2.8	3.18	A	2	56	35	51	55	male	1	0	16	39.8	3	5	NA	NA	5	NA	1	3	3	3	2	NA	6.5	4.53	13.8	39.8	87.9	30.5	34.7	179	3.9	1.9	0.5	0.08	0.04	24	100	1	11	275	86	0.2	150	163	7.1	995
1266	2.6	1.76	A	2	68	37	49	60	male	1	0	12	38.2	6	7	8	NA	NA	2	NA	NA	2	7	NA	NA	5.8	4.64	13.8	41.6	89.7	29.7	33.2	171	3.7	1.5	0.3	0.06	0.02	23	97	1	11	214	89	0.6	79	74	6.9	945
1267	3	2.16	AB	2	0	60	63	46	female	1	0	3	NA	NA	NA	NA	NA	NA	NA	NA	NA	3	3	NA	NA	5.7	4.35	12.8	39.8	91.4	29.4	32.2	272	2.9	2.1	0.4	0.13	0.02	22	100	1	11	222	102	0	107	138	8	1720
1268	0.1	0.19	A			35	52	48	female	0	0	17	NA	NA	18	NA	NA	1	NA	NA	1	NA	NA	NA	NA	6	4.76	14.4	43	90.4	30.3	33.5	301	4.4	1.1	0.2	0.23	0.04	22	100	0.9	10	331	104	0.8	188	188	7	982
1269	0.3	1	A			49	55	29	male	0	0	6	NA	NA	4	3	NA	NA	2	1	3	NA	2	1	4	5.5	5.22	15.7	45.9	87.9	30.1	34.2	239	2.9	2	0.3	0.12	0.04	24	100	1	11	367	96	0.3	201	216	7.8	1070
1270	3	2.68	A	2	93	63	68	54	male	0	0	5	NA	2	1	NA	NA	NA	2	3	2	NA	3	NA	NA	8.7	4.61	14.4	43.2	93.8	31.2	33.3	264	4.6	3	0.6	0.28	0.06	25	100	1	10	331	90	0.3	346	146	7.3	947
1271	6.6	2.28	A	3	0	37	58	55	female	1	0	21	NA	NA	2	2	1	14	10	NA	NA	NA	21	NA	NA	5.6	4.25	13.5	40.4	95.1	31.8	33.4	260	3.4	1.6	0.3	0.19	0.01	23	100	1	11	247	105	0	116	106	7.3	1220
1272	0.1	0.23	A			45	56	41	female	1	0	11	NA	NA	NA	3	NA	NA	NA	NA	12	NA	12	NA	12	4.2	4.14	13	39.1	94.4	31.4	33.3	198	2.8	0.8	0.3	0.16	0.02	24	100	0.9	10	331	106	0.3	87	83	7	818
1273	3	6.22	0	2	70	35	54	30	male	1	0	19	38.5	2	12	7	NA	NA	5	2	2	5	7	NA	5	4.5	5.03	15.4	44.5	88.5	30.6	34.6	258	2.4	1.7	0.3	0.03	0.02	24	87	1.1	12	184	104	0	116	126	7.3	1050
1274	3.3	2.2	A			39	54	42	female	1	0	15	NA	NA	14	5	NA	40	7	NA	5	NA	10	NA	3	3.8	4.69	13.8	42.4	90.3	29.4	32.6	200	1.9	1.4	0.2	0.12	0.03	21	100	0.9	10	237	74	0	162	217	7.3	1190
1275	4.5	3.86	A			NA	NA	61	male	1	0	0	NA	NA	NA	NA	NA	NA	NA	NA	NA	NA	NA	NA	NA	8.1	5.06	15.1	46.8	92.5	29.8	32.3	375	5.2	1.6	0.7	0.14	0.05	23	100	1	10	324	96	0.3	185	202	7.9	1190
1276	4.9	1.57	A	3	0	36	59	48	female	1	0	23	37.5	4	10	NA	NA	14	NA	NA	NA	NA	4	NA	14	5.2	4.86	14.8	46.3	95.3	30.5	32	192	3.3	1.2	0.3	0.08	0.03	26	100	1	11	295	100	0	174	201	7.8	1350
1277	7.9	7.86	0			32	52	58	female	1	0	20	38.5	4	25	4	NA	55	4	NA	NA	NA	55	2	NA	7.3	4.66	14.5	44.1	94.6	31.1	32.9	309	3.8	2.5	0.5	0.23	0.08	24	100	0.9	10	290	103	0.5	115	112	8	1230
1278	6.5	>9	0			41	48	54	male	1	0	7	39.8	2	6	4	NA	NA	3	1	4	2	8	NA	14	6.7	5.07	15.1	45.5	89.8	29.8	33.2	305	4.3	1.7	0.4	0.11	0.03	24	100	1	11	261	98	0.2	111	117	7.9	1100
1279	1.2	0.99	A	1	0	51	NA	18	female	0	1	7	NA	NA	7	4	NA	7	2	NA	NA	NA	7	NA	7	5.5	4.51	11.9	35.8	79.3	26.4	33.3	263	3.4	1.6	0.3	0.08	0.02	22	89	1.1	11	214	109	0.2	130	142	7.3	1180
1280	0.1	0.57	A			39	60	44	female	0	0	21	NA	NA	21	NA	NA	NA	NA	NA	NA	NA	14	NA	NA	7	4.72	13.7	42	88.9	29	32.6	356	4.4	2	0.4	0.08	0.03	23	100	0.9	10	324	NA	0.2	121	146	7.8	1300
1281	2.7	1.46	A	2	60	58	61	33	female	0	0	3	38.9	1	NA	1	NA	NA	NA	NA	4	3	1	NA	5	4.9	4.38	13.1	41	93.7	29.9	31.9	280	2.5	1.8	0.3	0.07	0.03	20	100	0.9	10	318	97	0	143	152	7.7	1350
1282	2.5	2.96	0	2	50	30	50	48	female	1	0	20	37.9	2	NA	3	NA	3	2	NA	7	NA	10	NA	NA	8.6	4.7	13.6	40.6	86.3	28.9	33.5	357	5.4	2.3	0.5	0.25	0.04	22	100	1	11	279	92	0.5	87	81	7.6	1060
1283	2.3	1.37	0	2	87	46	53	20	male	1	0	7	NA	NA	ja	2	NA	ja	NA	NA	NA	NA	NA	2	ja	5.7	4.99	14.2	42.2	84.6	28.5	33.6	240	3.1	1.8	0.5	0.14	0.04	23	99	1	11	197	97	0	81	72	7.7	1230
1284	4.6	4.15	A	3	89	34	49	54	female	0	1	15	38.6	1	14	NA	NA	48	2	1	2	21	16	2	7	8.1	4.37	13.2	38.7	88.6	30.2	34.1	274	4.7	2.7	0.4	0.15	0.04	23	100	0.9	10	384	109	0.2	160	160	8.1	1360
1285	8.4	5.44	0			40	52	48	male	1	0	12	38.2	1	8	2	NA	5	NA	NA	NA	NA	6	NA	NA	7.5	5	14.8	43.9	87.8	29.6	33.7	235	4	2.2	0.7	0.36	0.07	26	100	1	11	247	88	0	91	77	7.5	1010
1286	3.3	2.27	0	2	1	40	51	47	female	0	0	11	NA	NA	6	2	NA	8	NA	NA	2	NA	8	2	NA	6.6	4.15	12.8	36.9	88.9	30.8	34.7	242	3.8	2.1	0.3	0.13	0.03	24	100	1	11	306	100	0.2	73	79	7.6	1150
1287	0.3	0.53	0			38	62	55	male	1	0	24	NA	NA	NA	NA	NA	21	3	NA	21	NA	NA	NA	3	8.4	4.59	14.3	42.9	93.4	31.2	33.4	326	5.8	1.9	0.4	0.15	0.04	25	100	1	11	290	101	0	85	80	7.4	881
1288	3.6	1.48	A			48	62	39	male	0	1	14	NA	NA	4	7	NA	7	NA	1	NA	3	NA	1	NA	5.6	4.05	12.4	37.1	91.6	30.6	33.4	247	2.7	2.3	0.3	0.13	0.07	23	100	1	10	227	85	0.2	77	78	7.3	982
1289	4.6	4.64	A			36	53	52	female	1	0	17	NA	NA	14	5	NA	45	2	NA	3	7	14	NA	14	3.9	5	14.9	45.4	90.7	29.8	32.9	316	1.8	1.7	0.2	0.08	0.02	23	100	1	11	265	106	0.3	171	158	7.8	1110
1290	2	>9	A	1	54	34	53	57	male	1	0	19	39	1	ja	14	NA	15	14	NA	NA	NA	15	NA	10	5.9	4.92	15.5	45	91.4	31.5	34.5	265	3.1	2.1	0.4	0.16	0.05	22	100	1	11	250	83	0	155	159	7.4	1000
1291	0.9	5.22	A			40	51	42	female	1	0	11	38.4	1	NA	1	NA	6	1	1	NA	5	2	NA	11	3.8	4.31	13.4	39.6	91.9	31.1	33.8	197	2.6	0.8	0.2	0.04	0.02	23	100	1	11	270	101	0	97	97	7.4	1210
1292	1	1.59	A			40	52	40	male	1	0	3	NA	NA	NA	NA	NA	NA	2	NA	NA	1	NA	2	NA	4.1	4.33	13.2	39.8	92	30.5	33.1	223	2.3	1.2	0.3	0.18	0.03	23	100	1	11	254	100	0.2	162	179	6.8	736
1293	2.3	0.77	A			12	47	52	female	1	0	35	NA	NA	14	4	4	10	NA	NA	35	NA	30	NA	NA	4.2	4.4	13.8	39.3	89.2	31.4	35.2	216	2.2	1.8	0.2	0.01	0.02	24	89	1.1	11	222	109	0	92	85	7.6	1080
1294	0.2	3.74	A			32	54	57	male	1	0	22	NA	NA	10	3	NA	7	NA	NA	2	3	5	NA	NA	9.6	5.03	14.9	44.5	88.4	29.6	33.5	228	6.4	2.4	0.5	0.18	0.06	26	100	1	10	NA	NA	NA	NA	NA	7	739
1295	1.3	2.93	0	1	34	31	50	40	male	1	0	19	38.2	2	10	10	2	3	10	1	1	NA	16	2	18	6.3	4.58	13.7	41.6	90.8	29.9	32.9	145	4	1.5	0.4	0.3	0.05	28	100	1	11	290	95	0	134	99	7.4	998
1296	4.7	>9	A	3	82	38	57	43	female	1	0	19	NA	NA	3	10	NA	55	NA	NA	2	NA	NA	NA	7	8	4.76	12.7	38.1	80.1	26.7	33.3	390	5.3	2	0.5	0.05	0.03	22	100	1	11	444	89	1.2	162	146	7.8	1290
1297	3.1	1.64	A			34	44	52	male	1	0	10	NA	NA	8	2	NA	2	3	NA	8	NA	NA	NA	NA	4.3	5.09	15.1	45.1	88.5	29.7	33.5	217	2.6	1.2	0.3	0.09	0.01	23	100	1	10	257	93	0	147	146	7.6	1270
1298	4.5	2.22	A			36	49	51	female	1	0	13	37.8	1	10	3	NA	NA	3	1	10	NA	10	NA	NA	5.5	4.49	14.2	42	93.5	31.6	33.8	260	3.2	1.6	0.3	0.22	0.06	21	100	1	11	331	95	0	164	129	7.4	1260
1299	0.5	1.04	0			39	52	50	female	1	0	13	38.5	2	NA	2	2	7	NA	NA	1	NA	5	2	NA	5.7	4.36	13.4	40.3	92.5	30.7	33.2	268	3.6	1.4	0.4	0.18	0.06	28	100	1	10	295	93	0	77	96	7.6	1120
1300	9.6	5.14	0			49	63	62	male	1	0	14	37.5	2	NA	2	6	NA	2	2	NA	NA	14	7	NA	7.7	5	15.3	46.3	92.6	30.6	33	287	4.8	1.9	0.5	0.16	0.08	23	100	1	11	257	94	0.5	123	135	7.2	1230
1301	2.1	2.23	B	2	72	36	57	42	male	1	0	21	39.8	1	15	NA	NA	5	NA	NA	NA	7	7	NA	15	5.9	4.94	15.6	45.4	91.9	31.6	34.4	223	3.1	1.8	0.5	0.25	0.08	23	100	1	11	247	105	0	152	138	8.1	1180
1302	5	1.38	0	3	75	36	60	23	female	1	0	24	NA	NA	NA	10	NA	NA	NA	NA	5	4	7	NA	4	3.5	4.38	13	39.8	90.8	29.7	32.7	64	1.7	1.6	0.1	0.07	0.01	23	100	0.9	10	318	96	0	98	117	7.2	868
1303	3.9	0.93	AB			45	56	55	female	1	0	11	38.1	3	NA	4	ja	10	NA	NA	ja	ja	10	NA	NA	6	4.89	14.8	45.2	92.5	30.3	32.7	326	3.1	2.1	0.4	0.13	0.06	25	100	1	11	237	99	0.2	147	137	7.4	1030
1304	0.2	0.33	A			29	55	43	male	0	0	26	NA	NA	NA	NA	NA	NA	NA	NA	2	NA	NA	18	NA	4.8	4.84	14.2	43.9	90.7	29.3	32.3	272	2.9	1	0.3	0.43	0.03	25	78	1.1	12	211	96	0.2	108	112	7.2	1090
1305	7.2	1.8	B			32	60	54	male	1	0	28	38.5	7	14	NA	NA	10	NA	NA	NA	20	20	NA	NA	6.2	4.51	13	40.1	88.8	28.8	32.5	308	3.1	2.2	0.4	0.13	0.06	23	100	1	10	243	91	0.2	107	120	6.9	952
1306	2.8	0.05	A	2	55	41	52	28	female	0	0	11	NA	NA	NA	7	NA	21	3	1	3	NA	21	NA	NA	4.9	4.69	14.3	44	93.7	30.5	32.5	199	3	1.4	0.2	0.04	0.04	30	87	1.1	12	190	95	0	71	71	7.8	1270
1307	0.1	0.59	0			76	89	29	female	0	0	13	NA	4	7	4	2	4	4	2	4	NA	4	1	4	6.9	4.33	12.5	39.1	90.4	28.9	31.9	245	4.4	2	0.3	0.12	0.04	25	100	1	11	211	98	0	84	71	7.1	1040
1308	0.2	0.88	A			48	60	33	male	0	0	12	NA	NA	7	5	NA	NA	1	1	10	NA	9	NA	NA	4.6	4.76	14.7	45.5	95.6	30.9	32.3	227	2.6	1.4	0.3	0.05	0.07	23	100	1	11	177	110	0	124	131	7.8	907
1309	1.7	1.34	A	1	41	46	56	43	male	0	0	10	39	5	10	NA	NA	10	10	3	10	NA	14	NA	NA	4.7	4.67	14.6	45.2	96.7	31.3	32.3	263	2.7	1.3	0.4	0.07	0.03	24	100	1	11	237	93	0	111	123	7.4	1260
1310	4.3	4.84	0			41	56	30	female	1	0	15	NA	NA	3	5	4	NA	NA	4	NA	NA	7	NA	NA	4.8	4.48	13.7	41.6	92.9	30.6	32.9	216	2.9	1.4	0.1	0.06	0.03	27	84	1.1	12	225	110	0	51	48	7	869
1311	3.4	1.96	0	2	67	39	51	51	female	0	0	12	NA	NA	NA	ja	NA	ja	ja	7	ja	NA	ja	NA	4	6.8	4.47	14	42.7	95.6	31.3	32.8	268	4.3	1.4	0.5	0.29	0.05	25	87	1.1	12	250	101	0	76	61	6.3	722
1312	0.1	0.51	0			44	57	24	female	0	0	13	NA	NA	11	NA	NA	NA	NA	NA	11	NA	11	NA	4	5	4.38	12.5	37.8	86.2	28.5	33.1	100	3.3	1.3	0.2	0.1	0.02	NA	NA	NA	NA	NA	NA	NA	NA	NA	NA	NA
1313	10.4	4.18	A			34	59	62	female	1	0	25	39.4	28	7	21	7	14	3	2	NA	1	28	NA	NA	6.1	4.12	12.7	38.9	94.5	30.8	32.6	288	3.2	2	0.4	0.16	0.03	24	100	1	11	234	109	0.3	107	99	7.3	1050
1314	6.7	3.48	0	3	89	49	63	30	female	1	0	14	NA	NA	15	NA	NA	NA	NA	NA	NA	5	5	NA	NA	6.7	4.38	13	40	91.3	29.7	32.5	264	3.8	2.2	0.4	0.06	0.02	24	100	1	11	237	96	0	81	74	7.2	915
1315	0.5	0.62	0			43	57	31	male	1	0	14	NA	NA	NA	NA	NA	4	NA	NA	NA	NA	NA	NA	NA	5.7	4.67	14.3	44.2	94.6	30.6	32.4	260	3.1	1.8	0.4	0.14	0.03	27	97	1	11	195	107	0	91	91	7.5	1000
1316	6.6	>5	0			45	59	57	female	1	0	14	38.5	2	14	4	NA	4	6	NA	NA	ja	14	1	NA	5.9	4.28	12.7	39	91.1	29.7	32.6	348	3.3	1.8	0.4	0.24	0.06	25	100	1	11	312	97	0.3	118	109	7.8	1280
1317	0.1	0.68	A			NA	NA	22	male	0	0	0	NA	NA	NA	NA	NA	NA	NA	NA	NA	NA	NA	NA	NA	11.8	4.61	14.5	44.3	96	31.5	32.8	312	7.8	2.6	0.8	0.26	0.06	20	100	1	11	318	110	0	99	91	7.5	1060
1318	1.7	1.73	A			NA	NA	57	male	0	0	0	NA	NA	NA	NA	NA	NA	NA	NA	NA	NA	NA	NA	NA	8.8	4.64	14.3	43.5	93.7	30.8	32.9	244	4.6	2.7	0.6	0.68	0.07	22	100	1	10	300	99	0	125	108	6.9	975
1319	0.2	0.61	A			85	102	49	male	0	0	17	39	4	4	4	NA	NA	NA	NA	NA	NA	NA	NA	NA	5.4	4.41	15.1	43.1	97.8	34.2	35	244	3.2	1.4	0.5	0.11	0.04	25	100	1	10	331	102	0.3	128	136	7.8	1330
1320	4.8	2.88	A			56	62	21	female	0	0	6	NA	NA	NA	NA	NA	4	NA	NA	NA	3	5	NA	3	3.5	5.15	15.3	43.5	84.5	29.7	35.2	192	2.2	0.9	0.3	0.04	0.02	22	100	1	11	237	105	0.2	125	142	7.7	990
1321	1.3	1.02	A			NA	NA	60	female	0	1	0	NA	NA	NA	NA	NA	NA	NA	NA	NA	NA	NA	NA	NA	3.6	4.82	14	41.2	85.4	29	34	230	1.9	1.3	0.3	0.07	0.01	25	100	1	11	250	103	NA	137	NA	6.8	542
1322	5.3	3.08	0			39	53	58	female	1	0	14	38.5	4	6	4	2	2	2	NA	NA	NA	8	NA	NA	5.6	4.69	14.1	42.2	89.9	30.1	33.4	223	3.6	1.4	0.4	0.06	0.03	25	100	0.9	10	367	104	0.2	123	113	7.5	972
1323	1.6	2.83	0	1	30	35	58	58	male	1	0	23	38	5	14	6	NA	NA	5	NA	6	NA	7	NA	3	3.8	4.81	14.8	44.6	92.8	30.8	33.2	225	2	1.1	0.3	0.22	0.04	26	100	1	11	214	90	0.2	103	NA	7.7	1200
1324	6.6	1.28	A			44	64	52	female	1	0	20	38	ja	ja	ja	ja	ja	NA	NA	NA	NA	NA	NA	NA	5.8	4.78	13.9	42	87.8	29.1	33.1	228	3.8	1.4	0.3	0.1	0.05	24	100	1	11	NA	NA	NA	NA	NA	7.9	1220
1325	2.5	1.92	A	2	76	61	62	24	female	0	1	1	NA	NA	1	NA	NA	NA	NA	NA	NA	NA	NA	1	NA	7.1	4.5	13.5	39.6	87.9	30	34.1	283	5	1.5	0.4	0.07	0.04	25	89	1.1	11	NA	NA	NA	NA	NA	7.1	1240
1326	2.5	3.62	A			42	64	28	male	1	0	22	NA	3	NA	NA	NA	NA	1	1	NA	NA	5	2	NA	4.5	5.31	16.7	48.4	91.1	31.5	34.5	189	3	1	0.3	0.06	0.02	23	100	1	11	NA	NA	NA	NA	NA	7.9	993
1327	0.1	0.42	0			50	55	44	male	0	0	5	NA	NA	NA	1	NA	NA	NA	NA	2	NA	NA	NA	NA	5.5	5.28	15	45.5	86.1	28.4	33	263	2.7	1.9	0.4	0.28	0.04	26	100	1	11	NA	NA	NA	NA	NA	7.5	1190
1328	2.3	1.29	A			55	62	43	female	0	1	7	NA	NA	3	NA	NA	20	NA	NA	NA	1	2	NA	NA	5.6	4.17	11.5	36.4	87.3	27.6	31.6	316	3.1	1.6	0.3	0.44	0.02	26	89	1.1	11	NA	NA	NA	NA	NA	7.3	1340
1329	1	2.03	0			45	56	33	male	1	0	11	39	2	NA	NA	NA	2	2	NA	NA	NA	2	NA	2	7	4.86	14.3	42.8	88	29.4	33.4	281	4.2	2.1	0.3	0.18	0.04	28	100	1	11	NA	NA	NA	NA	NA	6.8	738
1330	0.1	0.46	A			45	52	29	female	0	0	7	37.8	1	NA	NA	NA	NA	NA	1	2	NA	3	NA	1	6.5	4.5	12.1	38.2	84.9	26.9	31.7	237	3.9	1.9	0.3	0.14	0.05	26	100	1	11	NA	NA	NA	NA	NA	7	977
1331	4.6	1.92	0			57	62	41	male	1	0	3	38.5	2	1	2	NA	NA	2	2	1	NA	1	3	NA	7.6	4.69	14.2	42.8	91.3	30.3	33.2	327	3.9	2.9	0.4	0.19	0.03	25	100	1	11	NA	NA	NA	NA	NA	8	1060
1332	1.6	2.38	0	1	44	50	60	39	female	1	0	10	37.9	1	NA	4	NA	21	NA	NA	7	NA	3	3	5	6	4.18	12.9	39.1	93.6	30.9	33	170	3	2.3	0.4	0.16	0.05	24	100	1	11	NA	NA	NA	NA	NA	7.7	1040
1333	3.2	2.08	0			52	64	43	male	1	0	12	NA	NA	NA	5	NA	4	5	2	7	NA	7	NA	4	5.9	4.9	14.3	41.9	85.5	29.2	34.1	187	3.5	1.8	0.4	0.08	0.02	24	100	1	11	NA	NA	NA	NA	NA	7.3	1100
1334	2.7	1.53	B			NA	NA	44	female	0	1	0	NA	NA	NA	NA	NA	NA	NA	NA	NA	NA	NA	NA	NA	6.6	4.35	12.4	37	85.1	28.5	33.5	199	3.9	2.3	0.3	0.08	0.02	23	100	1	10	NA	NA	NA	NA	NA	6.7	1080
1335	6.8	4.48	A			36	63	65	female	0	1	27	38.5	2	18	NA	NA	NA	NA	1	NA	NA	5	NA	NA	6.6	4.28	12.6	37.9	88.5	29.4	33.3	282	3.3	2.7	0.3	0.15	0.04	24	100	1	11	NA	NA	NA	NA	NA	7	801
1336	6.8	4.2	A			44	63	46	male	1	0	19	39.1	8	3	NA	NA	6	10	5	5	10	14	NA	NA	8	5.03	14.7	42.5	84.5	29.2	34.6	167	4.8	2.5	0.3	0.14	0.04	23	100	1	11	NA	NA	NA	NA	NA	7.3	1250
1337	3.6	4.92	0	2	87	46	63	38	female	1	0	17	NA	NA	3	5	2	5	10	NA	10	NA	3	2	NA	9.1	4.73	13.4	38.7	81.8	28.3	34.6	309	6	2.4	0.4	0.24	0.04	22	100	1	10	NA	NA	NA	NA	NA	7.8	1300
1338	3.8	1.73	A			50	69	29	male	1	0	19	ja	NA	ja	NA	NA	NA	NA	NA	NA	NA	NA	NA	NA	5.9	5.2	15.6	43	82.7	30	36.3	188	3.3	2	0.3	0.11	0.03	24	99	1	11	NA	NA	NA	NA	NA	7.6	1300
1339	0.2	0.5	0			49	66	53	male	1	0	17	NA	NA	14	1	NA	NA	1	NA	3	NA	3	NA	7	5.7	4.38	13.5	40.5	92.5	30.8	33.3	185	2.8	2	0.5	0.21	0.03	25	100	1	11	NA	NA	NA	NA	NA	7.5	1100
1340	2.6	1.91	A			35	68	51	female	1	0	33	38.7	3	21	2	3	8	7	7	1	14	14	6	NA	5.5	4.46	13.7	38.5	86.3	30.7	35.6	289	3.4	1.6	0.3	0.16	0.02	26	100	1	11	NA	NA	NA	NA	NA	7.3	971
1341	3.4	3.55	A			34	47	69	male	1	0	13	NA	NA	NA	3	NA	NA	NA	NA	NA	NA	NA	NA	2	5.3	4.74	14.5	45	94.9	30.6	32.2	255	2.8	1.7	0.3	0.21	0.07	23	100	1	10	NA	NA	NA	NA	NA	7.4	1050
1342	3.1	0.73	0			50	57	52	female	1	0	7	NA	NA	NA	4	4	5	3	NA	NA	NA	7	NA	NA	6.7	4.95	13.9	43.8	88.4	28.1	31.8	232	3.6	2.3	0.4	0.21	0.06	20	100	1	10	NA	NA	NA	NA	NA	7.3	1310
1343	9.2	7.27	A			43	64	46	male	1	0	21	40	19	3	10	14	12	2	NA	1	8	19	4	NA	6.3	4.98	15.2	45.9	92.2	30.5	33.1	254	3.4	1.8	0.6	0.26	0.07	23	100	1	10	NA	NA	NA	NA	NA	7.8	999
1344	6.2	3.18	0			55	70	42	male	1	0	15	NA	NA	14	2	NA	3	2	1	NA	4	4	2	3	5.3	5.93	17.1	52.3	88.2	28.8	32.7	210	3.2	1.6	0.3	0.1	0.03	25	100	1	11	NA	NA	NA	NA	NA	8.1	1370
1345	7.9	4.83	A	3	74	41	55	41	male	1	0	14	NA	NA	3	NA	2	15	7	NA	1	NA	NA	2	2	5.4	5.77	17.4	53.5	92.7	30.2	32.5	273	3.4	1.3	0.4	0.06	0.04	24	100	1	11	NA	NA	NA	NA	NA	7.8	1030
1346	0.8	0.58	AB			45	51	37	female	1	0	6	NA	NA	NA	4	NA	16	NA	NA	5	NA	5	NA	5	5	4.95	14	42.8	86.5	28.3	32.7	217	3.2	1.1	0.4	0.06	0.01	22	100	1	11	NA	NA	NA	NA	NA	7.9	1330
1347			0			NA	NA	45	female	0	0	8	37.9	3	NA	NA	1	NA	7	2	NA	NA	7	NA	NA	NA	NA	NA	NA	NA	NA	NA	NA	NA	NA	NA	NA	NA	NA	NA	NA	NA	NA	NA	NA	NA	NA	NA	NA
1348	8.2	3.5	A			NA	44	62	female	1	0	28	38.5	11	NA	13	NA	28	NA	1	NA	NA	14	NA	NA	4.6	4.43	13.5	41.2	93.1	30.5	32.7	203	2.5	1.6	0.2	0.13	0.04	24	100	0.9	10	NA	NA	NA	NA	NA	7.3	902
1349	1.7	2.44	A	1	83	50	57	39	male	1	0	7	38.2	9	4	3	10	NA	3	NA	NA	2	14	8	NA	5.8	5.34	16.4	50.6	94.8	30.7	32.4	234	2.5	2.2	0.4	0.41	0.04	24	100	1	10	NA	NA	NA	NA	NA	7.1	836
1350	0.3	0.28	A			41	49	59	female	1	0	8	NA	NA	1	NA	NA	5	NA	NA	4	8	8	NA	NA	4.2	4.47	14.4	44	98.4	32.2	32.7	232	2	1.6	0.3	0.09	0.02	22	100	0.9	10	NA	NA	NA	NA	NA	7	838
1351	1.4	1.01	0	1	1	48	65	32	male	1	0	17	38.2	4	18	3	NA	NA	7	NA	21	NA	21	3	2	7.7	5.54	16	48.6	87.8	28.9	32.9	355	4.8	1.9	0.5	0.22	0.07	27	100	1	11	NA	NA	NA	NA	NA	7.7	1380
1352	2.2	1.57	0	2	26	63	68	55	male	0	1	5	38.4	2	NA	4	NA	NA	5	NA	2	NA	5	NA	NA	5.7	5.1	15.2	43.4	85.1	29.8	35	297	NA	NA	NA	NA	NA	NA	NA	NA	NA	NA	NA	NA	NA	NA	7.8	1260
1353	4.5	0.68	A			45	69	63	female	1	0	24	NA	NA	21	NA	NA	27	2	NA	NA	NA	NA	NA	NA	7.6	4.72	13.9	44.1	93.4	29.4	31.5	292	4.3	2.4	0.5	0.1	0.05	20	100	1	10	NA	NA	NA	NA	NA	7.4	1030
1354	7.6	4.6	A			20	50	56	male	1	0	30	39	2	NA	NA	NA	1	NA	NA	NA	NA	5	1	3	5.8	4.89	14.3	43.4	88.8	29.2	32.9	299	3	2.2	0.4	0.05	0.04	25	89	1.1	11	NA	NA	NA	NA	NA	7.5	1340
1355	8.3	>7	B			40	61	59	female	1	0	21	39	10	14	2	2	10	5	NA	NA	10	14	NA	NA	6.1	5.11	14	42.9	83.9	27.4	32.7	213	3.8	1.8	0.3	0.14	0.06	21	100	1	10	NA	NA	NA	NA	NA	7.7	1090
1356	7.8	5.18	A			44	61	60	male	1	0	17	39	10	14	5	NA	10	10	NA	NA	10	14	NA	NA	5.6	4.4	13.9	42.8	97.3	31.6	32.5	280	3.7	1.2	0.4	0.09	0.03	23	100	1	11	NA	NA	NA	NA	NA	7.1	904
1357	0.4	0.71	A			22	49	67	female	0	1	27	NA	NA	NA	NA	NA	NA	NA	14	18	4	28	5	NA	5.4	4.32	13.1	40.4	93.4	30.3	32.5	238	3	1.8	0.3	0.13	0.02	25	100	1	11	NA	NA	NA	NA	NA	7	1040
1358	0.1	0.3	A			50	71	44	female	1	0	21	40.2	4	7	31	4	NA	5	3	14	NA	42	NA	NA	6.2	4.13	12.2	37.4	90.6	29.5	32.6	281	4.2	1.4	0.3	0.09	0.04	27	100	1	10	NA	NA	NA	NA	NA	6.9	967
1359	2.4	0.53	A			37	55	52	female	1	0	18	38.6	3	NA	14	NA	ja	NA	NA	NA	NA	ja	NA	NA	4.7	4.61	14.2	40.1	86.9	30.8	35.4	259	NA	NA	NA	NA	NA	25	100	1	11	NA	NA	NA	NA	NA	7.2	959
1360	4.9	3.88	0			57	66	54	male	1	0	9	39	7	3	5	NA	NA	ja	2	NA	NA	ja	NA	NA	5.8	5.03	14.9	43.6	86.7	29.6	34.2	163	3.9	1.5	0.3	0.04	0.04	23	100	1	11	NA	NA	NA	NA	NA	7.5	951
1361	0.6	0.5	0			34	49	57	female	0	1	15	37	1	2	NA	NA	NA	NA	NA	2	NA	1	NA	NA	4.3	4.48	13.5	40.5	90.4	30.1	33.3	190	2.2	1.6	0.3	0.05	0.03	24	100	1	11	NA	NA	NA	NA	NA	7.1	1030
1362	0.1	0.41	0			51	70	50	male	0	0	19	37.8	3	15	NA	NA	3	3	2	2	8	4	NA	3	7.3	4.83	12.8	38.9	80.5	26.5	32.9	265	5	1.5	0.5	0.08	0.04	27	99	1	11	NA	NA	NA	NA	NA	7	1080
1363	2.3	4.29	A			38	58	40	female	1	0	20	38	5	17	5	3	35	10	5	NA	NA	21	NA	NA	8.9	4.45	13.2	40.4	90.7	29.7	32.7	417	5.7	2.3	0.4	0.28	0.04	NA	NA	NA	NA	NA	NA	NA	NA	NA	7.5	1050
1364	0.5	0.77	0			46	59	48	female	1	0	13	NA	NA	NA	NA	NA	32	NA	NA	7	NA	NA	NA	14	6.7	4.21	12.7	38	90.2	30.2	33.4	281	4.4	1.6	0.4	0.07	0.04	25	100	1	11	NA	NA	NA	NA	NA	7.3	1200
1365	0.1	0.71	B			52	69	29	female	1	0	17	38.5	1	NA	7	NA	NA	1	NA	14	NA	1	NA	NA	5.9	4.41	11.4	35	79.4	25.9	32.6	161	3.4	1.9	0.3	0.16	0.04	26	94	1.1	11	NA	NA	NA	NA	NA	7.2	1070
1366	1.4	1.36	A	1	48	53	62	47	female	1	0	9	NA	NA	NA	3	NA	28	3	NA	NA	NA	NA	NA	NA	5	4.05	12.1	36	88.9	29.9	33.6	203	2.7	1.8	0.3	0.09	0.04	25	100	1	11	NA	NA	NA	NA	NA	7.2	1150
1367	3.4	4.64	0			49	63	43	male	1	0	14	38.5	8	4	4	NA	10	NA	1	NA	NA	6	1	NA	6.3	4.58	14.6	42.9	93.7	31.9	34	255	3.7	1.6	0.5	0.21	0.06	22	100	1	11	NA	NA	NA	NA	NA	8.3	1160
1368	5.2	2.38	AB	3	80	42	56	39	female	1	0	14	38.5	2	3	4	NA	8	10	NA	1	NA	10	NA	5	8	4.64	12.6	37.4	80.6	27.2	33.7	324	4.8	2.3	0.5	0.23	0.04	23	100	1	11	NA	NA	NA	NA	NA	7.8	1300
1369	3.7	2.12	0			51	62	32	male	1	0	11	37.6	3	NA	3	NA	5	7	NA	NA	NA	18	2	NA	7.4	5.12	14.8	41.8	81.7	28.9	35.4	248	3.9	2.5	0.4	0.29	0.04	26	100	1	11	NA	NA	NA	NA	NA	7.5	1260
1370	1.2	>9	A	1	80	52	62	31	female	1	0	10	NA	NA	5	14	NA	11	5	NA	NA	NA	10	NA	NA	7.6	4.42	12.7	36.4	82.3	28.7	34.9	291	3.7	3.3	0.4	0.06	0.03	22	100	1	10	NA	NA	NA	NA	NA	8.1	1090
1371	4.7	1.98	A			57	74	52	male	1	0	17	NA	NA	20	5	NA	4	15	NA	NA	NA	15	NA	NA	5.1	5.04	14.4	42.1	83.6	28.6	34.2	216	3	1.5	0.4	0.2	0.02	21	100	1	11	NA	NA	NA	NA	NA	7.3	681
1372	2.4	3.34	A	2	60	47	69	53	female	1	0	22	NA	NA	10	8	NA	3	5	NA	NA	NA	NA	NA	NA	5.4	5.03	15.2	46	91.5	30.2	33	440	3.2	1.6	0.3	0.14	0.06	21	100	1	10	NA	NA	NA	NA	NA	7.6	1020
1373	0.5	1.35	0			61	66	55	female	1	0	5	NA	NA	5	NA	NA	2	NA	NA	NA	NA	NA	NA	NA	5.1	4.87	13.8	42.7	87.7	28.3	32.3	212	2.6	1.9	0.3	0.07	0.03	23	100	0.9	10	NA	NA	NA	NA	NA	8.3	1180
1374	0.9	0.63	B			62	70	57	male	1	0	8	38.5	2	10	2	NA	NA	NA	1	NA	NA	7	NA	NA	5.5	4.74	14.4	45	95	30.4	32	261	3.5	1.5	0.3	0.06	0.04	22	100	1	10	NA	NA	NA	NA	NA	7.5	870
1375	3.3	5.24	A	2	40	NA	NA	59	male	0	1	2	NA	NA	NA	NA	NA	NA	NA	NA	2	NA	NA	NA	NA	5.2	5.4	16	49.6	91.8	29.6	32.3	283	3	1.5	0.4	0.21	0.06	23	100	1	10	NA	NA	NA	NA	NA	7.9	1100
1376	7.2	1.72	A			59	69	57	male	1	0	15	NA	10	15	NA	NA	NA	NA	NA	NA	NA	17	NA	NA	8.2	5.2	14.6	45.1	86.8	28.1	32.3	398	5.5	1.7	0.7	0.09	0.06	22	100	1	11	NA	NA	NA	NA	NA	8.2	1510
1377	4.8	1	A	3	71	40	54	32	male	1	0	14	40.5	7	10	NA	5	NA	NA	7	NA	5	20	1	NA	4.9	5.04	16.1	44.5	88.2	31.9	36.2	173	2.3	1.9	0.4	0.21	0.02	20	100	1	11	NA	NA	NA	NA	NA	7.2	885
1378	6.1	5.9	A	3	92	46	58	59	female	1	0	12	38.8	3	14	2	3	NA	3	NA	3	NA	10	2	14	7.8	4.27	13.1	38.5	90.2	30.7	34	321	5.5	1.4	0.4	0.33	0.03	21	100	1	10	NA	NA	NA	NA	NA	8	970
1379	1.9	1.83	A	1	47	44	51	19	female	1	0	7	NA	NA	2	6	NA	7	2	1	NA	NA	4	NA	NA	7.1	4.46	13.5	39.1	87.7	30.3	34.5	315	4.4	2.1	0.4	0.06	0.02	27	89	1.1	11	NA	NA	NA	NA	NA	7.1	1040
1380	4.4	4.54	0	3	90	45	58	45	female	1	0	13	NA	NA	NA	7	5	14	NA	5	1	NA	7	NA	NA	5.6	4.22	12.9	37.6	89	30.6	34.3	218	3	2	0.3	0.1	0.05	23	100	1	11	NA	NA	NA	NA	NA	6.9	748
1381	7.6	5.6	AB			53	73	58	male	1	0	20	40	8	20	5	NA	60	7	NA	NA	3	21	2	NA	6.6	4.14	11.9	34.9	84.4	28.7	34.1	347	3.8	2.3	0.2	0.18	0.03	24	100	1	10	NA	NA	NA	NA	NA	7.8	1140
1382	0.9	0.92	0			30	51	47	female	1	0	21	NA	NA	21	NA	NA	4	NA	NA	NA	NA	2	1	3	7.4	4.53	14	41	90.5	30.9	34.1	233	4.3	2.6	0.3	0.14	0.04	23	100	0.9	10	NA	NA	NA	NA	NA	7.1	906
1383	4.1	>8	A	3	81	28	59	60	male	1	0	31	37.5	1	30	NA	NA	NA	2	NA	10	30	2	NA	NA	5.7	4.95	14.4	44.5	89.9	29.1	32.4	245	3.2	1.7	0.4	0.14	0.06	22	97	1	11	NA	NA	NA	NA	NA	7.7	1310
1384	2.9	1.16	A			61	75	39	female	1	0	14	NA	NA	10	NA	NA	NA	NA	NA	10	NA	NA	NA	10	4.4	4.73	13.6	42.3	89.5	28.8	32.1	313	2.6	1.3	0.3	0.05	0.04	22	100	1	10	NA	NA	NA	NA	NA	7.7	1060
1385	6.8	1.91	A	3	88	44	74	46	female	1	0	30	NA	NA	18	10	NA	NA	NA	3	NA	12	NA	8	NA	6.3	4.9	14.9	46.1	94	30.4	32.3	277	4	1.7	0.3	0.1	0.06	22	100	1	11	NA	NA	NA	NA	NA	7.4	807
1386	1.8	2.35	A	1	68	33	43	23	female	1	0	10	NA	NA	1	1	NA	10	NA	NA	NA	NA	NA	NA	NA	3.6	5.16	13.4	41.1	79.6	26	32.6	180	1.5	1.7	0.2	0.06	0.05	23	94	1.1	11	NA	NA	NA	NA	NA	7.5	1230
1387	3	1.6	0			35	57	28	male	1	0	22	NA	NA	16	2	NA	20	NA	NA	10	NA	16	NA	20	4.2	5.28	15.7	48.9	92.6	29.7	32.1	341	2	1.6	0.3	0.06	0.02	28	87	1.1	12	NA	NA	NA	NA	NA	8.1	1250
1388	0.2	0.67	0			NA	NA	20	female	0	0	0	NA	NA	NA	NA	NA	NA	NA	NA	NA	NA	NA	NA	NA	4.3	4.75	14	42.2	88.8	29.5	33.2	222	2.5	1.3	0.3	0.17	0.04	25	97	1	11	NA	NA	NA	NA	NA	8.3	1410
1389	2.5	1.01	0	2	63	42	57	51	female	1	0	15	NA	NA	10	4	NA	1	7	NA	14	NA	7	NA	7	5	5.13	14.9	44.9	87.5	29	33.2	322	3	1.6	0.3	0.04	0.04	25	100	1	11	NA	NA	NA	NA	NA	8.4	1140
1390	0.5	0.68	0			49	51	55	male	1	0	2	NA	NA	1	1	NA	NA	NA	NA	1	NA	1	NA	NA	4.6	4.89	14.3	44.7	91.3	29.2	32	239	2.5	1.4	0.3	0.15	0.04	24	100	1	10	NA	NA	NA	NA	NA	7.9	1420
1391	4	2.04	A			46	52	55	female	1	0	6	NA	NA	7	NA	NA	NA	NA	NA	NA	NA	NA	NA	NA	5.1	4.23	12.9	40.5	95.7	30.5	31.9	230	2.8	1.5	0.3	0.23	0.05	22	100	1	10	NA	NA	NA	NA	NA	7.7	1470
1392	4.1	6.92	A	3	86	62	77	48	female	0	0	15	39	7	5	9	2	NA	9	NA	NA	NA	6	NA	NA	9.3	4.81	14.4	43.9	91.3	29.9	32.8	393	6.6	2	0.4	0.14	0.06	25	100	1	11	NA	NA	NA	NA	NA	7.8	1380
1393	1	5.12	A			37	49	38	male	1	0	12	NA	NA	NA	NA	NA	10	NA	NA	NA	NA	5	NA	NA	4.4	5.24	15.9	48.2	92	30.3	33	290	2.3	1.6	0	0.07	0.04	23	100	1	11	NA	NA	NA	NA	NA	7.3	1080
1394	6.5	5.52	0			69	78	64	male	1	0	9	NA	10	10	NA	NA	NA	10	NA	NA	NA	10	NA	NA	6.9	5.01	15.2	48.2	96.2	30.3	31.5	358	5	1.1	0.5	0.1	0.06	26	100	0.9	10	NA	NA	NA	NA	NA	7.7	1270
1395	1.4	0.93	0			45	59	19	female	1	0	14	NA	NA	1	4	NA	NA	NA	NA	1	NA	NA	NA	10	4.3	4.89	14.4	43.8	89.6	29.4	32.9	298	2.2	1.5	0.3	0.14	0.05	25	100	1	11	NA	NA	NA	NA	NA	7.3	995
1396	pos	pos	0			63	72	40	female	1	0	9	38.6	2	NA	9	NA	3	9	NA	NA	NA	5	NA	NA	6.8	4.45	13.5	42.1	94.5	30.3	32.1	300	4.6	1.6	0.4	0.09	0.03	23	100	0.9	10	NA	NA	NA	NA	NA	6.8	880
1397	9.9	7.42	A			26	50	61	male	1	0	24	39	5	10	NA	NA	7	2	NA	NA	10	10	5	NA	6	4.86	14.7	45.6	93.8	30.2	32.2	270	3.7	1.7	0.3	0.07	0.05	23	100	1	10	NA	NA	NA	NA	NA	7.6	1230
1398	0.2	0.66	B			NA	NA	51	male	0	0	3	NA	NA	NA	3	NA	NA	NA	NA	3	NA	3	NA	3	5.6	5.23	15	44.8	85.7	28.7	33.5	298	3.8	1.2	0.4	0.1	0.04	24	100	1	11	NA	NA	NA	NA	NA	7.1	1130
1399	3.3	1.59	B			55	62	29	male	1	0	7	NA	NA	NA	4	NA	8	4	4	4	NA	7	NA	7	6.6	4.78	14.9	44.1	92.2	31.2	33.8	171	3.9	2	0.4	0.12	0.05	21	100	0.9	10	NA	NA	NA	NA	NA	7.6	891
1400	0.1	0.91	B			41	48	61	female	0	0	7	NA	NA	10	NA	4	NA	NA	NA	NA	3	7	NA	NA	5	4.46	14.1	41.6	93.3	31.6	33.9	296	2.6	1.8	0.3	0.15	0.06	20	100	1	10	NA	NA	NA	NA	NA	8	1220
1401	5.5	2.49	A	3	87	51	63	58	male	1	0	12	38.9	5	5	NA	NA	20	3	2	NA	NA	NA	NA	10	5.4	4.79	15.5	45.3	94.6	32.4	34.2	217	3.1	1.5	0.4	0.22	0.03	23	100	1	10	NA	NA	NA	NA	NA	7.9	1080
1402	3	6.68	A			45	61	55	female	1	0	16	NA	NA	NA	10	NA	21	7	NA	7	NA	10	NA	7	12.7	4.9	14.4	40.4	82.4	29.4	35.7	337	9.3	2.6	0.5	0.17	0.02	23	100	1	11	NA	NA	NA	NA	NA	7.8	1050
1403	0.7	2.04	A			64	69	41	male	0	0	5	NA	NA	5	5	NA	NA	NA	NA	2	NA	NA	NA	NA	5.4	5.39	16.4	47.3	88.2	30.6	34.7	218	2.9	1.8	0.2	0.36	0.04	22	100	1	11	NA	NA	NA	NA	NA	7.5	950
1404	3	2.91	0			64	72	49	female	1	0	8	NA	NA	NA	1	NA	5	NA	NA	NA	NA	5	NA	NA	5.3	5.31	16.2	47.8	90	30.5	33.9	159	2.9	1.5	0.4	0.28	0.04	23	100	1	11	NA	NA	NA	NA	NA	7.2	826
1405	2.9	1.42	0			NA	43979	69	female	1	0	0	NA	NA	NA	NA	NA	ja	NA	NA	NA	NA	ja	NA	NA	9.4	4.58	13.5	41.5	90.7	29.5	32.5	315	5.9	2.5	0.6	0.11	0.05	24	100	1	10	NA	NA	NA	NA	NA	7.8	1160
1406	5.4	3.44	A			52	64	43	female	1	0	12	NA	NA	5	3	NA	NA	6	NA	5	NA	9	NA	2	7.7	4.69	14	42.4	90.5	29.9	33.1	328	5.6	1.4	0.4	0.19	0.04	24	97	1	11	NA	NA	NA	NA	NA	7.5	1250
1407	0.7	1.44	A			62	66	55	male	1	0	4	38.8	3	6	NA	NA	NA	NA	NA	6	NA	11	NA	10	8.2	4.96	14.3	43.5	87.6	28.8	32.9	363	5.9	1.5	0.6	0.09	0.03	23	99	1	11	NA	NA	NA	NA	NA	7.6	1130
1408	0.1	0.54	A			40	43	37	female	0	0	3	NA	1	NA	2	NA	NA	NA	NA	3	NA	NA	NA	NA	6	4.26	12.9	38.7	90.8	30.3	33.3	300	3.8	1.6	0.4	0.08	0.03	24	100	1	11	NA	NA	NA	NA	NA	7.2	1070
1409	0.1	0.38	A			NA	NA	56	female	0	0	0	NA	NA	NA	NA	NA	NA	NA	NA	NA	NA	NA	NA	NA	6.1	3.97	12.4	37.9	95.4	31.2	32.7	213	4.4	1.3	0.2	0.13	0.02	21	99	1	11	NA	NA	NA	NA	NA	7.7	1130
1410	8.6	3.77	A	3	94	50	67	36	male	1	0	17	NA	NA	NA	5	5	10	NA	1	NA	NA	10	2	2	4.2	5.49	10.1	35	63.7	18.4	28.9	396	2.1	1.4	0.4	0.13	0.05	22	100	1	11	NA	NA	NA	NA	NA	7.9	1140
1411	2.7	0.92	0	2	32	49	71	57	male	1	0	22	NA	NA	20	NA	NA	9	NA	NA	20	NA	9	9	20	5.5	4.72	15	42.4	89.9	31.8	35.4	234	3.7	1.1	0.4	0.06	0.03	24	100	0.9	10	NA	NA	NA	NA	NA	7.4	931
1412	0.2	0.4	0			57	65	43	female	0	0	8	NA	NA	NA	NA	NA	NA	2	NA	NA	NA	8	NA	NA	7.5	3.91	12.1	36.4	93.1	30.9	33.2	245	4.7	2	0.5	0.19	0.04	24	100	1	11	NA	NA	NA	NA	NA	7.1	940
1413	7.3	2.93	AB			60	71	45	female	1	0	11	NA	NA	NA	2	NA	14	3	NA	NA	NA	3	NA	NA	6.1	4.38	12.5	38.1	86.9	28.5	32.8	197	4	1.3	0.5	0.1	0.02	22	100	1	10	NA	NA	NA	NA	NA	6.9	1020
1414	2.1	2.7	A	2	52	61	71	52	male	1	0	10	38.3	2	7	4	NA	25	4	NA	NA	NA	3	NA	7	6.4	4.82	14.8	42.7	88.5	30.7	34.7	222	3.3	2.2	0.4	0.26	0.04	25	100	1	11	NA	NA	NA	NA	NA	7.2	1210
1415	2.3	1.14	A	2	51	61	71	51	female	0	0	10	NA	NA	7	3	NA	25	3	NA	NA	NA	3	NA	8	6.8	4.46	13.7	41.3	92.5	30.7	33.2	267	3.4	2.4	0.4	0.21	0.07	23	100	1	10	NA	NA	NA	NA	NA	7.9	1430
1416	7.7	4.27	A	3	89	41	66	51	female	1	0	25	40.6	7	36	14	NA	60	36	7	14	NA	36	2	14	9.1	4.58	12.6	38.4	83.9	27.5	32.8	381	4.6	3.6	0.4	0.22	0.07	27	59	1.3	13	NA	NA	NA	NA	NA	7.4	1040
1417	3	1.55	0	2	67	49	77	54	female	0	0	28	39	6	NA	4	1	56	4	2	4	NA	8	NA	NA	5.7	4.55	13.9	42.2	92.7	30.5	33	254	3	2.2	0.3	0.17	0.03	25	100	1	11	NA	NA	NA	NA	NA	7.5	951
1418	2	3.9	0	1	65	45	62	57	female	1	0	17	38.3	3	14	1	NA	45	4	1	NA	NA	60	NA	4	7	5.03	14.1	43.2	85.8	28	32.7	276	4	2.2	0.5	0.11	0.05	26	100	1	11	NA	NA	NA	NA	NA	7.5	1160
1419	2.5	2.36	AB			47	78	54	male	0	0	31	NA	NA	NA	4	NA	NA	14	NA	14	NA	14	2	NA	6.1	4.96	14.6	44.4	89.6	29.4	32.9	263	3.3	1.9	0.3	0.35	0.06	20	94	1.1	11	NA	NA	NA	NA	NA	7.4	742
1420	0.5	0.91	B			51	62	56	male	1	0	11	37.4	1	NA	NA	NA	2	2	NA	NA	NA	2	NA	NA	6.6	4.85	14.7	45.1	93	30.3	32.6	256	3.7	2.2	0.4	0.14	0.04	24	100	1	11	NA	NA	NA	NA	NA	7.1	989
1421	2.1	3.25	0			44	58	63	female	1	0	14	NA	NA	NA	NA	NA	NA	NA	NA	14	2	NA	NA	NA	7	4.79	14.2	43.3	90.4	29.6	32.8	170	4.9	1.6	0.3	0.1	0.04	22	100	1	10	NA	NA	NA	NA	NA	7.5	981
1422	1.2	0.73	A	1	23	61	79	34	female	1	0	18	NA	NA	10	2	NA	1	NA	NA	3	NA	2	NA	10	7.8	4.56	13.6	42	92.1	29.8	32.4	267	6.1	1.2	0.3	0.02	0.02	23	94	1.1	11	NA	NA	NA	NA	NA	6.9	765
1423	3.6	2.83	A			64	79	52	male	1	0	15	NA	NA	10	NA	NA	4	NA	NA	6	3	8	2	NA	6.8	5.17	15.7	45.9	88.8	30.4	34.2	368	4.7	1.2	0.5	0.14	0.05	20	100	1	11	NA	NA	NA	NA	NA	7.5	870
1424	1.7	2.64	0			NA	NA	58	female	0	0	0	NA	NA	NA	2	NA	NA	NA	NA	2	NA	1	NA	NA	4.7	4.04	12.6	37.2	92.1	31.2	33.9	254	2.6	1.5	0.3	0.15	0.03	24	100	1	10	NA	NA	NA	NA	NA	7.5	995
1425	1.3	0.76	0	1	44	52	77	27	female	1	0	25	NA	NA	4	3	NA	14	3	NA	NA	2	10	NA	NA	7.2	4.19	12.4	37.1	88.5	29.6	33.4	243	4.5	2.2	0.4	0.08	0.02	24	89	1.1	11	NA	NA	NA	NA	NA	7.6	1200
1426	1.3	0.74	AB			45	52	19	female	1	0	7	38.5	2	NA	NA	NA	NA	NA	NA	2	NA	7	NA	NA	6.5	4.6	13.6	40.5	88	29.6	33.6	254	4.1	1.8	0.3	0.19	0.06	22	100	0.9	10	NA	NA	NA	NA	NA	8	1070
1427	6.6	4.64	0			38	54	49	male	1	0	16	38.2	2	NA	4	NA	NA	4	NA	NA	NA	4	NA	4	8.5	5.22	15.7	47.3	90.6	30.1	33.2	281	4.7	3.1	0.5	0.11	0.04	22	100	1	11	NA	NA	NA	NA	NA	7.4	911
1428	0.2	0.47	0			NA	NA	42	female	0	0	0	NA	NA	NA	NA	NA	NA	NA	NA	NA	NA	NA	NA	NA	5.6	4.31	13.8	42.7	99	32	32.3	222	3.8	1.3	0.4	0.05	0.03	27	100	1	11	NA	NA	NA	NA	NA	7	1010
1429	2.3	2.07	0			45	71	61	male	1	0	26	NA	NA	18	2	NA	45	1	NA	NA	NA	6	NA	NA	7	5.37	15.3	45.4	84.5	28.5	33.7	172	4.9	1.3	0.4	0.2	0.05	24	100	1	11	NA	NA	NA	NA	NA	7.2	1130
1430	3.3	2.49	A			39	67	52	male	1	0	28	NA	1	28	NA	NA	7	3	NA	1	NA	NA	NA	3	6.6	4.6	13.3	39.3	85.4	28.9	33.9	213	3.6	2.4	0.4	0.04	0.03	25	84	1.1	12	NA	NA	NA	NA	NA	7.9	1370
1431	4.3	2.02	A			63	79	43	male	0	0	16	ja	NA	ja	ja	ja	ja	ja	ja	NA	NA	NA	ja	NA	5.8	5.1	14.4	43.3	84.9	28.2	33.3	279	2.8	2.2	0.4	0.2	0.06	22	100	1	11	NA	NA	NA	NA	NA	8.1	1740
1432	1.2	2.2	0	1	40	70	77	43	female	0	0	7	NA	4	3	2	NA	2	2	NA	3	NA	7	1	4	8.9	4.23	13.8	40.7	96.3	32.6	33.9	215	6.2	2	0.4	0.18	0.05	27	94	1.1	11	NA	NA	NA	NA	NA	7.7	1360
1433	0.6	2.9	A			NA	NA	45	male	0	0	0	NA	NA	NA	NA	NA	NA	NA	NA	NA	NA	NA	NA	NA	8.1	4.82	14.7	44.6	92.5	30.5	33	304	4	3	0.5	0.3	0.05	22	100	1	11	NA	NA	NA	NA	NA	7.9	1240
1434	2.3	1.4	0	2	47	67	74	41	male	1	0	7	38.9	3	NA	2	NA	74	2	NA	2	NA	7	NA	NA	5.4	5.2	14.9	44	84.6	28.7	33.9	266	3.3	1.5	0.3	0.13	0.06	25	100	1	11	NA	NA	NA	NA	NA	8.2	1260
1435	4.2	1.31	0			33	63	62	male	0	0	30	NA	NA	NA	NA	NA	23	2	2	NA	NA	2	NA	NA	5.9	4.87	11.8	36.3	74.5	24.2	32.5	311	3.9	1.3	0.4	0.11	0.07	24	100	1	11	NA	NA	NA	NA	NA	7	1340
1436	2.2	1.1	A			NA	NA	20	female	1	0	0	NA	NA	NA	NA	NA	NA	NA	NA	NA	NA	NA	NA	NA	5.5	4.42	13.1	38.5	87.2	29.6	34	234	2.2	2.5	0.4	0.16	0.05	26	89	1.1	11	NA	NA	NA	NA	NA	7.2	985
1437	1.3	0.8	A			75	84	31	female	0	0	9	38	1	13	NA	NA	NA	3	NA	NA	NA	5	NA	NA	4.4	4.85	14.6	43.5	89.7	30.1	33.6	184	2.1	1.6	0.3	0.23	0.03	25	62	1.2	13	NA	NA	NA	NA	NA	6.9	864
1438	1	0.43	A			34	62	49	female	1	0	28	NA	NA	3	NA	NA	5	NA	NA	NA	NA	NA	NA	NA	9.1	5.05	15.1	44.6	88.4	29.9	33.8	267	6.4	1.7	0.6	0.26	0.04	23	100	0.9	10	NA	NA	NA	NA	NA	7	1010
1439	0.8	0.67	A			62	77	61	male	1	0	15	NA	NA	5	2	NA	NA	2	NA	NA	3	10	NA	5	7	5.42	15.6	47.8	88.1	28.8	32.7	207	4.6	1.7	0.5	0.07	0.04	22	100	1	11	NA	NA	NA	NA	NA	7.4	1110
1440	4.9	4.06	A			65	79	52	female	1	0	14	38.7	3	4	NA	NA	1	NA	NA	4	NA	7	NA	4	6.9	4.67	14.8	45.2	96.8	31.7	32.7	264	4.2	1.9	0.5	0.08	0.05	21	100	0.9	10	NA	NA	NA	NA	NA	8	1190
1441	7.2	1.55	B	3	94	64	71	48	female	1	0	7	NA	NA	7	NA	1	3	NA	NA	NA	NA	NA	2	NA	6.1	4.84	11.9	36.6	75.6	24.6	32.5	248	3.2	2.4	0.3	0.16	0.03	18	100	0.9	10	NA	NA	NA	NA	NA	7.7	1320
1442	3.7	2.06	0			63	71	55	female	1	0	8	NA	NA	NA	NA	NA	5	NA	NA	NA	NA	NA	NA	7	6.2	4.14	12.8	38.2	92.3	30.9	33.5	253	3.6	2	0.3	0.08	0.03	21	100	1	11	NA	NA	NA	NA	NA	7.2	855
1443	0.2	0.27	0			85	98	38	female	0	0	13	NA	NA	NA	NA	NA	5	2	NA	2	10	3	1	8	5.4	4.54	13.7	39.4	86.8	30.2	34.8	173	3	1.9	0.3	0.13	0.02	24	99	1	11	NA	NA	NA	NA	NA	7	1030
1444	7.3	6.22	0			29	42	34	female	1	0	13	38.5	6	NA	NA	NA	NA	4	4	NA	NA	8	NA	NA	8.1	4.51	12.5	38.1	84.5	27.7	32.8	253	4.8	2.5	0.4	0.18	0.05	26	91	1.1	11	NA	NA	NA	NA	NA	8	1500
1445	0.2	0.42	0			NA	NA	34	male	0	0	0	NA	NA	NA	NA	NA	NA	NA	NA	NA	NA	NA	NA	NA	7.1	5.27	14.8	44.3	84	28.1	33.4	252	3.6	2.9	0.3	0.22	0.04	23	100	1	11	NA	NA	NA	NA	NA	8	1250
1446	1.3	1.18	0	1	47	75	83	56	female	1	0	8	NA	NA	8	NA	NA	NA	8	NA	NA	NA	NA	NA	8	4	4.42	13.7	40.8	92.3	31	33.6	231	2.4	1.2	0.3	0.08	0.04	22	100	0.9	10	NA	NA	NA	NA	NA	7.2	851
1447	8.2	>8	A			72	76	47	female	1	0	4	NA	NA	NA	NA	NA	4	NA	NA	NA	NA	3	NA	NA	5.4	5.54	15.9	48.5	87.6	28.7	32.8	229	2.6	2	0.4	0.08	0.07	22	100	1	11	NA	NA	NA	NA	NA	8	1320
1448	0.3	0.92	A			90	100	65	male	0	1	10	NA	6	4	2	1	NA	1	2	1	4	7	NA	1	4.3	4.97	15	44.8	90.2	30.2	33.5	264	2.3	1.3	0.4	0.12	0.02	24	100	1	11	NA	NA	NA	NA	NA	7	1270
1449	4	1.4	0			116	120	44	male	0	1	4	NA	NA	2	3	NA	NA	3	NA	NA	NA	4	NA	NA	5	4.6	14.3	42.3	92	31.1	33.8	232	3	1.3	0.3	0.2	0.02	23	100	1	11	NA	NA	NA	NA	NA	7.9	1280
1450	0.9	1.99	0			71	76	42	male	1	0	5	39	3	NA	3	NA	NA	NA	2	NA	NA	6	NA	NA	5	4.35	13	39.2	90.1	29.9	33.2	192	2.5	1.8	0.4	0.16	0.02	26	97	1	11	NA	NA	NA	NA	NA	6.5	822
1451	1.5	0.65	A			NA	NA	42	male	1	0	0	NA	NA	NA	NA	NA	NA	NA	NA	NA	NA	NA	NA	NA	5.1	5.36	15.4	46.8	87.3	28.7	32.9	191	2.9	1.4	0.4	0.19	0.08	22	89	1.1	11	NA	NA	NA	NA	NA	7.1	858
1452	0.2	0.49	0			87	119	41	female	0	0	32	39.4	3	32	NA	NA	3	4	NA	7	4	14	NA	NA	6	4.76	14.5	44.1	92.7	30.5	32.9	259	3.9	1.5	0.4	0.17	0.04	26	100	1	11	NA	NA	NA	NA	NA	7.7	1460
1453	0.2	0.37	B			97	107	41	male	0	0	10	39.2	ja	10	NA	NA	10	NA	NA	NA	NA	NA	NA	NA	7.8	5.57	16.4	48.1	86.4	29.4	34.1	205	4.5	2.2	0.5	0.3	0.06	24	100	1	11	NA	NA	NA	NA	NA	7.6	1060
1454	0.9	1.74	A			84	94	26	female	0	1	10	NA	NA	4	5	NA	8	5	NA	21	NA	5	NA	21	6.6	4.53	13.6	41	90.5	30	33.2	299	4	1.9	0.4	0.08	0.06	25	97	1	11	NA	NA	NA	NA	NA	7.5	1330
1455	3.8	1.88	A			67	78	65	male	0	1	11	NA	NA	NA	NA	NA	10	8	1	NA	NA	NA	NA	8	6.5	4.96	15.3	46.2	93.1	30.8	33.1	274	4.2	1.6	0.4	0.11	0.06	23	100	1	10	NA	NA	NA	NA	NA	7.5	961
1456	3.5	2.88	A			75	90	47	female	1	0	15	39	10	NA	14	NA	14	2	3	2	NA	3	NA	NA	7.2	4.74	14.7	43.1	90.9	31	34.1	284	4.8	1.8	0.4	0.11	0.05	25	100	1	11	NA	NA	NA	NA	NA	8.1	1500
1457	6.5	6.56	A			68	87	48	male	1	0	19	39.5	12	10	4	NA	NA	14	14	4	NA	14	NA	NA	5.4	4.72	14.5	43.7	92.5	30.7	33.2	219	3.4	1.3	0.3	0.19	0.04	26	100	1	11	NA	NA	NA	NA	NA	7.3	1400
1458	5.8	2.16	A			59	82	62	female	1	0	23	NA	NA	21	NA	NA	5	NA	NA	NA	NA	14	NA	NA	6.4	4.29	13.8	39.8	92.8	32.2	34.7	257	3.5	2	0.4	0.14	0.08	23	100	0.9	10	NA	NA	NA	NA	NA	7.3	831
1459	2.7	1.28	A			74	90	51	male	1	0	16	38.5	10	10	NA	NA	NA	7	NA	NA	NA	7	NA	NA	4	5.5	16	48.8	88.7	29.1	32.8	172	2.4	1.1	0.3	0.06	0.03	24	99	1	11	NA	NA	NA	NA	NA	6.9	1070
1460	8.3	5.98	A			36	44	62	male	1	0	8	NA	5	NA	6	NA	NA	6	NA	NA	NA	8	NA	NA	3.8	4.84	15	45.2	93.3	31	33.2	203	2.4	1	0.2	0.08	0.01	22	89	1.1	11	NA	NA	NA	NA	NA	6.9	1010
1461	4.7	1.52	A			56	78	56	male	1	0	22	NA	NA	NA	NA	NA	3	NA	NA	NA	NA	NA	1	NA	6	5.29	15.5	48	90.7	29.3	32.3	189	2.5	2.6	0.5	0.1	0.06	25	100	1	11	NA	NA	NA	NA	NA	7.8	1150
1462	4.8	2.39	A	3	68	51	72	57	female	1	0	21	NA	NA	14	NA	NA	NA	NA	NA	NA	NA	1	1	NA	8.7	4.56	13.2	40	87.6	28.9	33	279	5.7	2	0.5	0.2	0.04	22	100	1	11	NA	NA	NA	NA	NA	7.6	1170
1463	3.6	0.72	0			49	63	52	male	1	0	14	38.5	10	10	10	NA	30	10	NA	NA	NA	10	NA	NA	7.1	4.91	14.5	44.4	90.4	29.5	32.7	262	3.2	3.1	0.3	0.17	0.06	24	100	1	11	NA	NA	NA	NA	NA	7.5	782
1464	2.7	0.46	0			75	86	24	female	1	0	11	NA	NA	NA	1	NA	7	2	NA	3	NA	4	NA	14	8.5	4.56	14.4	43.1	94.6	31.6	33.4	219	5.2	2.7	0.3	0.21	0.07	24	100	1	11	NA	NA	NA	NA	NA	7.7	1470
1465	1.4	1.4	0	1	44	51	77	54	female	1	0	26	NA	NA	28	5	NA	5	3	3	14	NA	NA	1	14	6.2	4.98	14.4	43.9	88.1	28.9	32.8	230	3.5	1.9	0.4	0.13	0.08	26	100	1	11	NA	NA	NA	NA	NA	7.4	978
1466	5.1	>8	A	3	94	52	75	55	male	1	0	23	38	3	25	NA	NA	NA	NA	NA	NA	NA	14	3	NA	5.9	4.84	14.8	45.7	94.5	30.6	32.4	322	3.5	1.5	0.7	0.14	0.04	24	100	1	11	NA	NA	NA	NA	NA	7.7	1140
1467	1.8	0.92	A	1	48	76	84	28	male	1	0	8	38.2	2	NA	NA	NA	3	2	NA	NA	NA	NA	NA	NA	5.6	5.01	14.4	44.4	88.7	28.7	32.4	225	3.6	1.3	0.4	0.19	0.04	24	91	1.1	11	NA	NA	NA	NA	NA	7.3	1250
1468	3.3	2.52	A			NA	NA	26	female	1	0	4	NA	NA	NA	2	NA	4	1	NA	NA	NA	4	NA	4	5.9	4.35	12.7	38.9	89.5	29.2	32.6	221	3	2.2	0.3	0.22	0.04	20	100	0.9	10	NA	NA	NA	NA	NA	6.8	852
1469	3.9	4.21	A			59	81	68	female	1	0	22	NA	NA	NA	NA	NA	8	NA	NA	ja	NA	3	NA	NA	7.5	4.61	13.5	41.6	90.2	29.3	32.5	290	3.3	3.1	0.5	0.15	0.08	24	100	1	11	NA	NA	NA	NA	NA	7.5	1310
1470	3.1	2.47	0	2	47	60	74	41	female	1	0	14	NA	NA	5	3	NA	NA	NA	NA	2	NA	5	NA	NA	7.3	4.66	13.4	39.9	85.6	28.8	33.6	374	3.6	2.8	0.5	0.25	0.08	22	100	0.9	10	NA	NA	NA	NA	NA	7	1040
1471	1.5	1.98	0	1	49	88	94	59	female	1	0	6	NA	NA	NA	6	NA	6	6	NA	NA	NA	NA	NA	6	3.7	4.72	14.1	43.2	91.6	29.9	32.6	241	2	1.4	0.2	0.04	0.02	24	100	1	11	NA	NA	NA	NA	NA	7.1	836
1472	2.9	1.98	A			NA	NA	64	male	1	0	0	NA	NA	NA	NA	NA	NA	NA	NA	NA	NA	NA	NA	NA	3.9	4.92	15.1	46.2	93.8	30.7	32.7	175	2.2	1	0.3	0.2	0.02	20	100	1	11	NA	NA	NA	NA	NA	7.3	1030
1473	1.4	2.62	A	1	43	82	98	51	female	1	0	16	NA	7	7	7	NA	7	NA	NA	NA	NA	NA	NA	NA	7.3	4.37	13.6	42	96	31.1	32.4	273	4.7	1.8	0.4	0.12	0.08	23	100	1	10	NA	NA	NA	NA	NA	7.2	827
1474	1.1	1.14	0			68	97	52	female	1	0	29	40	5	NA	4	3	7	10	2	NA	NA	21	3	NA	4.1	4.33	13.4	42.2	97.5	30.9	31.7	199	2.5	1.2	0.3	0.04	0.05	24	100	1	11	NA	NA	NA	NA	NA	7.2	1010
1475	2.3	6.96	B			57	72	41	male	1	0	15	39.5	4	NA	3	NA	NA	NA	NA	NA	NA	14	NA	NA	8.2	4.47	13.6	40.2	90	30.4	33.8	223	5.7	1.5	0.6	0.37	0.04	21	100	0.9	10	NA	NA	NA	NA	NA	6.9	563
1476	5.4	1.44	A			76	77	54	female	1	0	1	NA	NA	NA	1	NA	1	NA	NA	NA	NA	1	NA	NA	4.1	4.23	13.1	40.8	96.4	31	32.1	281	2	1.5	0.3	0.07	0.04	28	100	1	10	NA	NA	NA	NA	NA	7.4	1120
1477	2.4	1.51	0			77	80	56	male	1	0	3	NA	NA	NA	NA	NA	NA	3	NA	NA	NA	3	NA	NA	9.4	4.92	14.1	42.1	85.5	28.7	33.5	310	6	2	0.9	0.32	0.07	26	100	1	11	NA	NA	NA	NA	NA	7.2	1040
1478	0.3	0.34	A			82	93	33	male	0	0	11	38.9	4	14	14	NA	7	NA	NA	NA	NA	NA	NA	NA	7.8	5.31	15.6	44.6	84	29.4	35	199	3.8	3.2	0.4	0.21	0.02	25	100	1	11	NA	NA	NA	NA	NA	8	1190
1479	0.9	0.91	A			77	99	44	male	0	1	22	38.5	1	NA	3	NA	5	4	NA	NA	NA	18	NA	NA	9	5.76	16.7	48.6	84.3	29	34.4	186	6	1.9	0.6	0.3	0.04	25	89	1.1	11	NA	NA	NA	NA	NA	7.5	1140
1480	2.3	0.84	A			27	41	61	female	1	0	14	37.7	5	10	1	NA	NA	NA	NA	NA	NA	7	1	NA	6.9	4.61	13.8	42.4	91.9	29.9	32.6	401	3.6	2.4	0.5	0.18	0.04	25	100	1	10	NA	NA	NA	NA	NA	7.5	1280
1481	1.9	2.12	0	1	54	86	92	22	female	0	1	6	NA	4	NA	NA	NA	NA	4	NA	NA	2	NA	NA	NA	5.7	4.61	11	35	75.9	23.9	31.4	354	3	2.1	0.3	0.16	0.06	22	100	1	11	NA	NA	NA	NA	NA	7.9	1180
1482	9.5	4.99	0	3	85	81	100	52	female	1	0	19	39	12	21	NA	12	12	NA	NA	5	12	21	NA	NA	4.6	4.62	13.5	40.3	87.3	29.2	33.5	217	2.8	1.3	0.3	0.2	0.05	28	100	1	10	NA	NA	NA	NA	NA	7.3	1250
1483	9.8	2.45	A			30	43	49	female	1	0	13	39	8	10	3	NA	20	3	NA	NA	NA	18	1	NA	5.2	4.57	14	41.5	90.9	30.6	33.7	236	3.1	1.5	0.3	0.23	0.02	NA	NA	NA	NA	NA	NA	NA	NA	NA	7.8	1360
1484	4.9	1.76	0			84	89	53	female	1	0	5	38	2	4	NA	NA	60	2	1	3	NA	7	NA	NA	6.7	4.46	13.5	40.7	91.3	30.3	33.2	190	4.3	1.7	0.3	0.18	0.1	25	100	1	10	NA	NA	NA	NA	NA	7.1	963
1485	0.2	0.48	B			NA	NA	50	male	0	0	0	NA	NA	NA	NA	NA	NA	NA	NA	NA	NA	NA	NA	NA	4.8	4.77	15	45	94.4	31.4	33.3	196	2.8	1.5	0.3	0.16	0.04	20	100	1	11	NA	NA	NA	NA	NA	7.8	1460
[truncated: 7 more columns]
